# Supplementary material for: Genomic Characterization of Antibiotic Resistant Escherichia coli Isolated From Domestic Chickens in Pakistan
Source: Front Microbiol. 2020 Jan 17;10:3052. doi: 10.3389/fmicb.2019.03052 (PMC6978674; doi:10.3389/fmicb.2019.03052)
Supplement: TABLE S1 — Genomes analyzed in this study. [file Table_1.XLSX]

## Sheet: Sheet1
#Organism/Name	Strain	CladeID	BioSample	BioProject	Group	SubGroup	Assembly	Size (Mb)	GC%	Replicons	WGS	Scaffolds	Genes	Proteins	Release Date	Modify Date	Level	RefSeq FTP	GenBank FTP
Escherichia coli	EC_20	19668	SAMN10926094	PRJNA522294	Proteobacteria	Gammaproteobacteria	GCA_004284165.1	4.97366	50.5	-	SHJP01	272	5008	4616	2019-02-20	2019-02-24	Scaffold	ftp://ftp.ncbi.nlm.nih.gov/genomes/all/GCF/004/284/165/GCF_004284165.1_ASM428416v1	ftp://ftp.ncbi.nlm.nih.gov/genomes/all/GCA/004/284/165/GCA_004284165.1_ASM428416v1
Escherichia coli	EC_63	19668	SAMN10926030	PRJNA522294	Proteobacteria	Gammaproteobacteria	GCA_004283215.1	5.08439	50.7	-	SHHX01	206	5159	4830	2019-02-20	2019-02-25	Scaffold	ftp://ftp.ncbi.nlm.nih.gov/genomes/all/GCF/004/283/215/GCF_004283215.1_ASM428321v1	ftp://ftp.ncbi.nlm.nih.gov/genomes/all/GCA/004/283/215/GCA_004283215.1_ASM428321v1
Escherichia coli	EC_50	19668	SAMN10926065	PRJNA522294	Proteobacteria	Gammaproteobacteria	GCA_004283615.1	4.94056	50.6	-	SHIJ01	190	4983	4614	2019-02-20	2019-02-24	Scaffold	ftp://ftp.ncbi.nlm.nih.gov/genomes/all/GCF/004/283/615/GCF_004283615.1_ASM428361v1	ftp://ftp.ncbi.nlm.nih.gov/genomes/all/GCA/004/283/615/GCA_004283615.1_ASM428361v1
Escherichia coli	EC_29	19668	SAMN10926029	PRJNA522294	Proteobacteria	Gammaproteobacteria	GCA_004283835.1	4.8636	50.6	-	SHJG01	187	4881	4506	2019-02-20	2019-02-24	Scaffold	ftp://ftp.ncbi.nlm.nih.gov/genomes/all/GCF/004/283/835/GCF_004283835.1_ASM428383v1	ftp://ftp.ncbi.nlm.nih.gov/genomes/all/GCA/004/283/835/GCA_004283835.1_ASM428383v1
Escherichia coli	EC_44	19668	SAMN10926062	PRJNA522294	Proteobacteria	Gammaproteobacteria	GCA_004283935.1	5.19386	50.5	-	SHIP01	186	5208	4872	2019-02-20	2019-02-24	Scaffold	ftp://ftp.ncbi.nlm.nih.gov/genomes/all/GCF/004/283/935/GCF_004283935.1_ASM428393v1	ftp://ftp.ncbi.nlm.nih.gov/genomes/all/GCA/004/283/935/GCA_004283935.1_ASM428393v1
Escherichia coli	EC_55	19668	SAMN10926023	PRJNA522294	Proteobacteria	Gammaproteobacteria	GCA_004283505.1	5.40055	50.3	-	SHIF01	185	5369	5034	2019-02-20	2019-02-25	Scaffold	ftp://ftp.ncbi.nlm.nih.gov/genomes/all/GCF/004/283/505/GCF_004283505.1_ASM428350v1	ftp://ftp.ncbi.nlm.nih.gov/genomes/all/GCA/004/283/505/GCA_004283505.1_ASM428350v1
Escherichia coli	EC_103	19668	SAMN10926060	PRJNA522294	Proteobacteria	Gammaproteobacteria	GCA_004284345.1	4.9387	50.6	-	SHJW01	182	4980	4615	2019-02-20	2019-02-24	Scaffold	ftp://ftp.ncbi.nlm.nih.gov/genomes/all/GCF/004/284/345/GCF_004284345.1_ASM428434v1	ftp://ftp.ncbi.nlm.nih.gov/genomes/all/GCA/004/284/345/GCA_004284345.1_ASM428434v1
Escherichia coli	EC_95	19668	SAMN10926021	PRJNA522294	Proteobacteria	Gammaproteobacteria	GCA_004282215.1	5.75281	50.4	-	SHGX01	181	5814	5382	2019-02-20	2019-02-25	Scaffold	ftp://ftp.ncbi.nlm.nih.gov/genomes/all/GCF/004/282/215/GCF_004282215.1_ASM428221v1	ftp://ftp.ncbi.nlm.nih.gov/genomes/all/GCA/004/282/215/GCA_004282215.1_ASM428221v1
Escherichia coli	EC_31	19668	SAMN10926027	PRJNA522294	Proteobacteria	Gammaproteobacteria	GCA_004283915.1	5.08332	50.7	-	SHJE01	177	5165	4820	2019-02-20	2019-02-25	Scaffold	ftp://ftp.ncbi.nlm.nih.gov/genomes/all/GCF/004/283/915/GCF_004283915.1_ASM428391v1	ftp://ftp.ncbi.nlm.nih.gov/genomes/all/GCA/004/283/915/GCA_004283915.1_ASM428391v1
Escherichia coli	EC_39	19668	SAMN10926080	PRJNA522294	Proteobacteria	Gammaproteobacteria	GCA_004284265.1	5.06666	50.7	-	SHIU01	177	5100	4768	2019-02-20	2019-02-24	Scaffold	ftp://ftp.ncbi.nlm.nih.gov/genomes/all/GCF/004/284/265/GCF_004284265.1_ASM428426v1	ftp://ftp.ncbi.nlm.nih.gov/genomes/all/GCA/004/284/265/GCA_004284265.1_ASM428426v1
Escherichia coli	EC_09	19668	SAMN10926019	PRJNA522294	Proteobacteria	Gammaproteobacteria	GCA_004284635.1	5.7112	50.4	-	SHKA01	175	5712	5293	2019-02-20	2019-02-24	Scaffold	ftp://ftp.ncbi.nlm.nih.gov/genomes/all/GCF/004/284/635/GCF_004284635.1_ASM428463v1	ftp://ftp.ncbi.nlm.nih.gov/genomes/all/GCA/004/284/635/GCA_004284635.1_ASM428463v1
Escherichia coli	EC_90	19668	SAMN10926012	PRJNA522294	Proteobacteria	Gammaproteobacteria	GCA_004282455.1	5.03219	50.4	-	SHHA01	174	5118	4793	2019-02-20	2019-02-25	Scaffold	ftp://ftp.ncbi.nlm.nih.gov/genomes/all/GCF/004/282/455/GCF_004282455.1_ASM428245v1	ftp://ftp.ncbi.nlm.nih.gov/genomes/all/GCA/004/282/455/GCA_004282455.1_ASM428245v1
Escherichia coli	EC_08	19668	SAMN10926026	PRJNA522294	Proteobacteria	Gammaproteobacteria	GCA_004284355.1	4.89682	50.5	-	SHKB01	174	4904	4557	2019-02-20	2019-02-24	Scaffold	ftp://ftp.ncbi.nlm.nih.gov/genomes/all/GCF/004/284/355/GCF_004284355.1_ASM428435v1	ftp://ftp.ncbi.nlm.nih.gov/genomes/all/GCA/004/284/355/GCA_004284355.1_ASM428435v1
Escherichia coli	EC_03	19668	SAMN10926045	PRJNA522294	Proteobacteria	Gammaproteobacteria	GCA_004284035.1	4.94276	50.4	-	SHKF01	170	4910	4629	2019-02-20	2019-02-24	Contig	ftp://ftp.ncbi.nlm.nih.gov/genomes/all/GCF/004/284/035/GCF_004284035.1_ASM428403v1	ftp://ftp.ncbi.nlm.nih.gov/genomes/all/GCA/004/284/035/GCA_004284035.1_ASM428403v1
Escherichia coli	EC_28	19668	SAMN10926075	PRJNA522294	Proteobacteria	Gammaproteobacteria	GCA_004284095.1	5.03418	50.6	-	SHJH01	170	5187	4805	2019-02-20	2019-02-24	Scaffold	ftp://ftp.ncbi.nlm.nih.gov/genomes/all/GCF/004/284/095/GCF_004284095.1_ASM428409v1	ftp://ftp.ncbi.nlm.nih.gov/genomes/all/GCA/004/284/095/GCA_004284095.1_ASM428409v1
Escherichia coli	EC_57	19668	SAMN10926018	PRJNA522294	Proteobacteria	Gammaproteobacteria	GCA_004283415.1	5.71115	50.4	-	SHID01	168	5710	5303	2019-02-20	2019-02-24	Scaffold	ftp://ftp.ncbi.nlm.nih.gov/genomes/all/GCF/004/283/415/GCF_004283415.1_ASM428341v1	ftp://ftp.ncbi.nlm.nih.gov/genomes/all/GCA/004/283/415/GCA_004283415.1_ASM428341v1
Escherichia coli	EC_80	19668	SAMN10926055	PRJNA522294	Proteobacteria	Gammaproteobacteria	GCA_004282775.1	5.09054	50.7	-	SHHI01	165	5148	4841	2019-02-20	2019-02-24	Scaffold	ftp://ftp.ncbi.nlm.nih.gov/genomes/all/GCF/004/282/775/GCF_004282775.1_ASM428277v1	ftp://ftp.ncbi.nlm.nih.gov/genomes/all/GCA/004/282/775/GCA_004282775.1_ASM428277v1
Escherichia coli	EC_76	19668	SAMN10926088	PRJNA522294	Proteobacteria	Gammaproteobacteria	GCA_004282415.1	4.9024	50.5	-	SHHM01	165	4823	4475	2019-02-20	2019-02-24	Scaffold	ftp://ftp.ncbi.nlm.nih.gov/genomes/all/GCF/004/282/415/GCF_004282415.1_ASM428241v1	ftp://ftp.ncbi.nlm.nih.gov/genomes/all/GCA/004/282/415/GCA_004282415.1_ASM428241v1
Escherichia coli	EC_30	19668	SAMN10926099	PRJNA522294	Proteobacteria	Gammaproteobacteria	GCA_004283855.1	4.89403	50.5	-	SHJF01	164	4901	4606	2019-02-20	2019-02-24	Contig	ftp://ftp.ncbi.nlm.nih.gov/genomes/all/GCF/004/283/855/GCF_004283855.1_ASM428385v1	ftp://ftp.ncbi.nlm.nih.gov/genomes/all/GCA/004/283/855/GCA_004283855.1_ASM428385v1
Escherichia coli	EC_34_A	19668	SAMN10926096	PRJNA522294	Proteobacteria	Gammaproteobacteria	GCA_004283995.1	5.00984	50.7	-	SHJB01	162	5127	4780	2019-02-20	2019-02-24	Scaffold	ftp://ftp.ncbi.nlm.nih.gov/genomes/all/GCF/004/283/995/GCF_004283995.1_ASM428399v1	ftp://ftp.ncbi.nlm.nih.gov/genomes/all/GCA/004/283/995/GCA_004283995.1_ASM428399v1
Escherichia coli	EC_51	19668	SAMN10926024	PRJNA522294	Proteobacteria	Gammaproteobacteria	GCA_004283575.1	5.14401	50.4	-	SHII01	161	5045	4735	2019-02-20	2019-02-25	Scaffold	ftp://ftp.ncbi.nlm.nih.gov/genomes/all/GCF/004/283/575/GCF_004283575.1_ASM428357v1	ftp://ftp.ncbi.nlm.nih.gov/genomes/all/GCA/004/283/575/GCA_004283575.1_ASM428357v1
Escherichia coli	EC_02	19668	SAMN10926093	PRJNA522294	Proteobacteria	Gammaproteobacteria	GCA_004284585.1	5.09596	50.6	-	SHKG01	160	5110	4786	2019-02-20	2019-02-24	Scaffold	ftp://ftp.ncbi.nlm.nih.gov/genomes/all/GCF/004/284/585/GCF_004284585.1_ASM428458v1	ftp://ftp.ncbi.nlm.nih.gov/genomes/all/GCA/004/284/585/GCA_004284585.1_ASM428458v1
Escherichia coli	EC_34_B	19668	SAMN10926097	PRJNA522294	Proteobacteria	Gammaproteobacteria	GCA_004283495.1	5.01039	50.5	-	SHJA01	160	4954	4580	2019-02-20	2019-02-25	Scaffold	ftp://ftp.ncbi.nlm.nih.gov/genomes/all/GCF/004/283/495/GCF_004283495.1_ASM428349v1	ftp://ftp.ncbi.nlm.nih.gov/genomes/all/GCA/004/283/495/GCA_004283495.1_ASM428349v1
Escherichia coli	EC_85	19668	SAMN10926042	PRJNA522294	Proteobacteria	Gammaproteobacteria	GCA_004282335.1	4.8388	50.6	-	SHHD01	159	4827	4506	2019-02-20	2019-02-25	Contig	ftp://ftp.ncbi.nlm.nih.gov/genomes/all/GCF/004/282/335/GCF_004282335.1_ASM428233v1	ftp://ftp.ncbi.nlm.nih.gov/genomes/all/GCA/004/282/335/GCA_004282335.1_ASM428233v1
Escherichia coli	EC_56	19668	SAMN10926077	PRJNA522294	Proteobacteria	Gammaproteobacteria	GCA_004283475.1	4.94964	50.4	-	SHIE01	158	4927	4585	2019-02-20	2019-02-24	Scaffold	ftp://ftp.ncbi.nlm.nih.gov/genomes/all/GCF/004/283/475/GCF_004283475.1_ASM428347v1	ftp://ftp.ncbi.nlm.nih.gov/genomes/all/GCA/004/283/475/GCA_004283475.1_ASM428347v1
Escherichia coli	EC_58	19668	SAMN10926057	PRJNA522294	Proteobacteria	Gammaproteobacteria	GCA_004283405.1	5.05025	50.7	-	SHIC01	153	5091	4788	2019-02-20	2019-02-24	Scaffold	ftp://ftp.ncbi.nlm.nih.gov/genomes/all/GCF/004/283/405/GCF_004283405.1_ASM428340v1	ftp://ftp.ncbi.nlm.nih.gov/genomes/all/GCA/004/283/405/GCA_004283405.1_ASM428340v1
Escherichia coli	EC_45	19668	SAMN10926037	PRJNA522294	Proteobacteria	Gammaproteobacteria	GCA_004283875.1	5.01557	50.5	-	SHIO01	147	4958	4589	2019-02-20	2019-02-24	Contig	ftp://ftp.ncbi.nlm.nih.gov/genomes/all/GCF/004/283/875/GCF_004283875.1_ASM428387v1	ftp://ftp.ncbi.nlm.nih.gov/genomes/all/GCA/004/283/875/GCA_004283875.1_ASM428387v1
Escherichia coli	EC_36	19668	SAMN10926050	PRJNA522294	Proteobacteria	Gammaproteobacteria	GCA_004284445.1	4.94867	50.6	-	SHIX01	147	4959	4623	2019-02-20	2019-02-24	Contig	ftp://ftp.ncbi.nlm.nih.gov/genomes/all/GCF/004/284/445/GCF_004284445.1_ASM428444v1	ftp://ftp.ncbi.nlm.nih.gov/genomes/all/GCA/004/284/445/GCA_004284445.1_ASM428444v1
Escherichia coli	EC_79	19668	SAMN10926034	PRJNA522294	Proteobacteria	Gammaproteobacteria	GCA_004282395.1	5.08378	50.5	-	SHHJ01	146	5091	4744	2019-02-20	2019-02-25	Scaffold	ftp://ftp.ncbi.nlm.nih.gov/genomes/all/GCF/004/282/395/GCF_004282395.1_ASM428239v1	ftp://ftp.ncbi.nlm.nih.gov/genomes/all/GCA/004/282/395/GCA_004282395.1_ASM428239v1
Escherichia coli	EC_101	19668	SAMN10926009	PRJNA522294	Proteobacteria	Gammaproteobacteria	GCA_004284235.1	5.10139	50.7	-	SHJY01	145	5167	4824	2019-02-20	2019-02-24	Scaffold	ftp://ftp.ncbi.nlm.nih.gov/genomes/all/GCF/004/284/235/GCF_004284235.1_ASM428423v1	ftp://ftp.ncbi.nlm.nih.gov/genomes/all/GCA/004/284/235/GCA_004284235.1_ASM428423v1
Escherichia coli	EC_25	19668	SAMN10926069	PRJNA522294	Proteobacteria	Gammaproteobacteria	GCA_004283585.1	5.3154	50.4	-	SHJK01	144	5265	4955	2019-02-20	2019-02-24	Scaffold	ftp://ftp.ncbi.nlm.nih.gov/genomes/all/GCF/004/283/585/GCF_004283585.1_ASM428358v1	ftp://ftp.ncbi.nlm.nih.gov/genomes/all/GCA/004/283/585/GCA_004283585.1_ASM428358v1
Escherichia coli	EC_54	19668	SAMN10926095	PRJNA522294	Proteobacteria	Gammaproteobacteria	GCA_004283295.1	5.0545	50.5	-	SHIG01	144	5092	4760	2019-02-20	2019-02-24	Scaffold	ftp://ftp.ncbi.nlm.nih.gov/genomes/all/GCF/004/283/295/GCF_004283295.1_ASM428329v1	ftp://ftp.ncbi.nlm.nih.gov/genomes/all/GCA/004/283/295/GCA_004283295.1_ASM428329v1
Escherichia coli	EC_67	19668	SAMN10926017	PRJNA522294	Proteobacteria	Gammaproteobacteria	GCA_004283285.1	5.0423	50.6	-	SHHT01	142	5054	4721	2019-02-20	2019-02-24	Scaffold	ftp://ftp.ncbi.nlm.nih.gov/genomes/all/GCF/004/283/285/GCF_004283285.1_ASM428328v1	ftp://ftp.ncbi.nlm.nih.gov/genomes/all/GCA/004/283/285/GCA_004283285.1_ASM428328v1
Escherichia coli	EC_11	19668	SAMN10926052	PRJNA522294	Proteobacteria	Gammaproteobacteria	GCA_004284275.1	5.62761	50.1	-	SHJU01	142	5670	5332	2019-02-20	2019-02-24	Scaffold	ftp://ftp.ncbi.nlm.nih.gov/genomes/all/GCF/004/284/275/GCF_004284275.1_ASM428427v1	ftp://ftp.ncbi.nlm.nih.gov/genomes/all/GCA/004/284/275/GCA_004284275.1_ASM428427v1
Escherichia coli	EC_83	19668	SAMN10926025	PRJNA522294	Proteobacteria	Gammaproteobacteria	GCA_004282365.1	5.41413	50.4	-	SHHF01	141	5457	5096	2019-02-20	2019-02-24	Scaffold	ftp://ftp.ncbi.nlm.nih.gov/genomes/all/GCF/004/282/365/GCF_004282365.1_ASM428236v1	ftp://ftp.ncbi.nlm.nih.gov/genomes/all/GCA/004/282/365/GCA_004282365.1_ASM428236v1
Escherichia coli	EC_75	19668	SAMN10926041	PRJNA522294	Proteobacteria	Gammaproteobacteria	GCA_004282635.1	5.27208	50.2	-	SHHN01	139	5241	4910	2019-02-20	2019-02-24	Scaffold	ftp://ftp.ncbi.nlm.nih.gov/genomes/all/GCF/004/282/635/GCF_004282635.1_ASM428263v1	ftp://ftp.ncbi.nlm.nih.gov/genomes/all/GCA/004/282/635/GCA_004282635.1_ASM428263v1
Escherichia coli	EC_88	19668	SAMN10926011	PRJNA522294	Proteobacteria	Gammaproteobacteria	GCA_004282675.1	5.21707	50.5	-	SHHC01	138	5289	4938	2019-02-20	2019-02-24	Scaffold	ftp://ftp.ncbi.nlm.nih.gov/genomes/all/GCF/004/282/675/GCF_004282675.1_ASM428267v1	ftp://ftp.ncbi.nlm.nih.gov/genomes/all/GCA/004/282/675/GCA_004282675.1_ASM428267v1
Escherichia coli	EC_74	19668	SAMN10926022	PRJNA522294	Proteobacteria	Gammaproteobacteria	GCA_004282645.1	5.15576	50.6	-	SHHO01	138	5193	4852	2019-02-20	2019-02-24	Scaffold	ftp://ftp.ncbi.nlm.nih.gov/genomes/all/GCF/004/282/645/GCF_004282645.1_ASM428264v1	ftp://ftp.ncbi.nlm.nih.gov/genomes/all/GCA/004/282/645/GCA_004282645.1_ASM428264v1
Escherichia coli	EC_62	19668	SAMN10926090	PRJNA522294	Proteobacteria	Gammaproteobacteria	GCA_004284545.1	4.81302	50.7	-	SHHY01	138	4771	4472	2019-02-20	2019-02-24	Scaffold	ftp://ftp.ncbi.nlm.nih.gov/genomes/all/GCF/004/284/545/GCF_004284545.1_ASM428454v1	ftp://ftp.ncbi.nlm.nih.gov/genomes/all/GCA/004/284/545/GCA_004284545.1_ASM428454v1
Escherichia coli	EC_35_B	19668	SAMN10926087	PRJNA522294	Proteobacteria	Gammaproteobacteria	GCA_004284435.1	5.189	50.7	-	SHIY01	137	5247	4909	2019-02-20	2019-02-24	Scaffold	ftp://ftp.ncbi.nlm.nih.gov/genomes/all/GCF/004/284/435/GCF_004284435.1_ASM428443v1	ftp://ftp.ncbi.nlm.nih.gov/genomes/all/GCA/004/284/435/GCA_004284435.1_ASM428443v1
Escherichia coli	EC_12	19668	SAMN10926054	PRJNA522294	Proteobacteria	Gammaproteobacteria	GCA_004284405.1	4.69404	50.9	-	SHJT01	135	4663	4357	2019-02-20	2019-02-24	Scaffold	ftp://ftp.ncbi.nlm.nih.gov/genomes/all/GCF/004/284/405/GCF_004284405.1_ASM428440v1	ftp://ftp.ncbi.nlm.nih.gov/genomes/all/GCA/004/284/405/GCA_004284405.1_ASM428440v1
Escherichia coli	EC_59	19668	SAMN10926072	PRJNA522294	Proteobacteria	Gammaproteobacteria	GCA_004283345.1	5.10426	50.6	-	SHIB01	135	5096	4777	2019-02-20	2019-02-24	Scaffold	ftp://ftp.ncbi.nlm.nih.gov/genomes/all/GCF/004/283/345/GCF_004283345.1_ASM428334v1	ftp://ftp.ncbi.nlm.nih.gov/genomes/all/GCA/004/283/345/GCA_004283345.1_ASM428334v1
Escherichia coli	EC_98	19668	SAMN10926091	PRJNA522294	Proteobacteria	Gammaproteobacteria	GCA_004282295.1	5.18732	50.7	-	SHGU01	135	5150	4875	2019-02-20	2019-02-25	Scaffold	ftp://ftp.ncbi.nlm.nih.gov/genomes/all/GCF/004/282/295/GCF_004282295.1_ASM428229v1	ftp://ftp.ncbi.nlm.nih.gov/genomes/all/GCA/004/282/295/GCA_004282295.1_ASM428229v1
Escherichia coli	EC_37	19668	SAMN10926063	PRJNA522294	Proteobacteria	Gammaproteobacteria	GCA_004284395.1	4.97591	50.8	-	SHIW01	133	4978	4670	2019-02-20	2019-02-24	Scaffold	ftp://ftp.ncbi.nlm.nih.gov/genomes/all/GCF/004/284/395/GCF_004284395.1_ASM428439v1	ftp://ftp.ncbi.nlm.nih.gov/genomes/all/GCA/004/284/395/GCA_004284395.1_ASM428439v1
Escherichia coli	EC_24	19668	SAMN10926068	PRJNA522294	Proteobacteria	Gammaproteobacteria	GCA_004283775.1	5.06479	50.5	-	SHJL01	133	5053	4712	2019-02-20	2019-02-24	Scaffold	ftp://ftp.ncbi.nlm.nih.gov/genomes/all/GCF/004/283/775/GCF_004283775.1_ASM428377v1	ftp://ftp.ncbi.nlm.nih.gov/genomes/all/GCA/004/283/775/GCA_004283775.1_ASM428377v1
Escherichia coli	EC_73	19668	SAMN10926061	PRJNA522294	Proteobacteria	Gammaproteobacteria	GCA_004282595.1	5.04803	50.7	-	SHHP01	132	5042	4709	2019-02-20	2019-02-24	Scaffold	ftp://ftp.ncbi.nlm.nih.gov/genomes/all/GCF/004/282/595/GCF_004282595.1_ASM428259v1	ftp://ftp.ncbi.nlm.nih.gov/genomes/all/GCA/004/282/595/GCA_004282595.1_ASM428259v1
Escherichia coli	EC_32	19668	SAMN10926013	PRJNA522294	Proteobacteria	Gammaproteobacteria	GCA_004283625.1	5.16248	50.6	-	SHJD01	131	5189	4823	2019-02-20	2019-02-24	Scaffold	ftp://ftp.ncbi.nlm.nih.gov/genomes/all/GCF/004/283/625/GCF_004283625.1_ASM428362v1	ftp://ftp.ncbi.nlm.nih.gov/genomes/all/GCA/004/283/625/GCA_004283625.1_ASM428362v1
Escherichia coli	EC_40	19668	SAMN10926051	PRJNA522294	Proteobacteria	Gammaproteobacteria	GCA_004284145.1	4.93794	50.7	-	SHIS01	129	4939	4632	2019-02-20	2019-02-24	Contig	ftp://ftp.ncbi.nlm.nih.gov/genomes/all/GCF/004/284/145/GCF_004284145.1_ASM428414v1	ftp://ftp.ncbi.nlm.nih.gov/genomes/all/GCA/004/284/145/GCA_004284145.1_ASM428414v1
Escherichia coli	EC_84	19668	SAMN10926078	PRJNA522294	Proteobacteria	Gammaproteobacteria	GCA_004282575.1	5.13364	50.4	-	SHHE01	129	5178	4826	2019-02-20	2019-02-24	Scaffold	ftp://ftp.ncbi.nlm.nih.gov/genomes/all/GCF/004/282/575/GCF_004282575.1_ASM428257v1	ftp://ftp.ncbi.nlm.nih.gov/genomes/all/GCA/004/282/575/GCA_004282575.1_ASM428257v1
Escherichia coli	EC_47	19668	SAMN10926038	PRJNA522294	Proteobacteria	Gammaproteobacteria	GCA_004283715.1	4.90207	50.5	-	SHIM01	127	4893	4554	2019-02-20	2019-02-24	Scaffold	ftp://ftp.ncbi.nlm.nih.gov/genomes/all/GCF/004/283/715/GCF_004283715.1_ASM428371v1	ftp://ftp.ncbi.nlm.nih.gov/genomes/all/GCA/004/283/715/GCA_004283715.1_ASM428371v1
Escherichia coli	EC_26	19668	SAMN10926070	PRJNA522294	Proteobacteria	Gammaproteobacteria	GCA_004283965.1	5.31325	50.4	-	SHJJ01	125	5348	5073	2019-02-20	2019-02-24	Contig	ftp://ftp.ncbi.nlm.nih.gov/genomes/all/GCF/004/283/965/GCF_004283965.1_ASM428396v1	ftp://ftp.ncbi.nlm.nih.gov/genomes/all/GCA/004/283/965/GCA_004283965.1_ASM428396v1
Escherichia coli	EC_07	19668	SAMN10926053	PRJNA522294	Proteobacteria	Gammaproteobacteria	GCA_004284645.1	4.9591	50.6	-	SHKC01	123	4924	4618	2019-02-20	2019-02-24	Contig	ftp://ftp.ncbi.nlm.nih.gov/genomes/all/GCF/004/284/645/GCF_004284645.1_ASM428464v1	ftp://ftp.ncbi.nlm.nih.gov/genomes/all/GCA/004/284/645/GCA_004284645.1_ASM428464v1
Escherichia coli	EC_21	19668	SAMN10926044	PRJNA522294	Proteobacteria	Gammaproteobacteria	GCA_004283945.1	5.08135	50.5	-	SHJO01	121	5133	4796	2019-02-20	2019-02-24	Contig	ftp://ftp.ncbi.nlm.nih.gov/genomes/all/GCF/004/283/945/GCF_004283945.1_ASM428394v1	ftp://ftp.ncbi.nlm.nih.gov/genomes/all/GCA/004/283/945/GCA_004283945.1_ASM428394v1
Escherichia coli	EC_49	19668	SAMN10926059	PRJNA522294	Proteobacteria	Gammaproteobacteria	GCA_004283695.1	4.90662	50.6	-	SHIK01	121	4857	4586	2019-02-20	2019-02-25	Scaffold	ftp://ftp.ncbi.nlm.nih.gov/genomes/all/GCF/004/283/695/GCF_004283695.1_ASM428369v1	ftp://ftp.ncbi.nlm.nih.gov/genomes/all/GCA/004/283/695/GCA_004283695.1_ASM428369v1
Escherichia coli	EC_71	19668	SAMN10926046	PRJNA522294	Proteobacteria	Gammaproteobacteria	GCA_004282705.1	5.11818	50.5	-	SHHR01	119	5132	4831	2019-02-20	2019-02-24	Contig	ftp://ftp.ncbi.nlm.nih.gov/genomes/all/GCF/004/282/705/GCF_004282705.1_ASM428270v1	ftp://ftp.ncbi.nlm.nih.gov/genomes/all/GCA/004/282/705/GCA_004282705.1_ASM428270v1
Escherichia coli	EC_38	19668	SAMN10926056	PRJNA522294	Proteobacteria	Gammaproteobacteria	GCA_004284295.1	4.99881	50.6	-	SHIV01	119	4976	4727	2019-02-20	2019-02-24	Contig	ftp://ftp.ncbi.nlm.nih.gov/genomes/all/GCF/004/284/295/GCF_004284295.1_ASM428429v1	ftp://ftp.ncbi.nlm.nih.gov/genomes/all/GCA/004/284/295/GCA_004284295.1_ASM428429v1
Escherichia coli	EC_16	19668	SAMN10926084	PRJNA522294	Proteobacteria	Gammaproteobacteria	GCA_004284245.1	4.90884	50.6	-	SHJR01	119	4873	4594	2019-02-20	2019-02-24	Scaffold	ftp://ftp.ncbi.nlm.nih.gov/genomes/all/GCF/004/284/245/GCF_004284245.1_ASM428424v1	ftp://ftp.ncbi.nlm.nih.gov/genomes/all/GCA/004/284/245/GCA_004284245.1_ASM428424v1
Escherichia coli	EC_01	19668	SAMN10926008	PRJNA522294	Proteobacteria	Gammaproteobacteria	GCA_004284335.1	5.13969	50.4	-	SHKH01	118	5178	4850	2019-02-20	2019-02-24	Contig	ftp://ftp.ncbi.nlm.nih.gov/genomes/all/GCF/004/284/335/GCF_004284335.1_ASM428433v1	ftp://ftp.ncbi.nlm.nih.gov/genomes/all/GCA/004/284/335/GCA_004284335.1_ASM428433v1
Escherichia coli	EC_06	19668	SAMN10926098	PRJNA522294	Proteobacteria	Gammaproteobacteria	GCA_004284715.1	5.18043	50.5	-	SHKD01	116	5206	4874	2019-02-20	2019-02-24	Scaffold	ftp://ftp.ncbi.nlm.nih.gov/genomes/all/GCF/004/284/715/GCF_004284715.1_ASM428471v1	ftp://ftp.ncbi.nlm.nih.gov/genomes/all/GCA/004/284/715/GCA_004284715.1_ASM428471v1
Escherichia coli	EC_10	19668	SAMN10926043	PRJNA522294	Proteobacteria	Gammaproteobacteria	GCA_004294555.1	5.04556	50.5	-	SHNL01	115	5107	4770	2019-02-24	2019-02-26	Scaffold	ftp://ftp.ncbi.nlm.nih.gov/genomes/all/GCF/004/294/555/GCF_004294555.1_ASM429455v1	ftp://ftp.ncbi.nlm.nih.gov/genomes/all/GCA/004/294/555/GCA_004294555.1_ASM429455v1
Escherichia coli	EC_64	19668	SAMN10926076	PRJNA522294	Proteobacteria	Gammaproteobacteria	GCA_004283235.1	5.15013	50.6	-	SHHW01	112	5188	4862	2019-02-20	2019-02-24	Scaffold	ftp://ftp.ncbi.nlm.nih.gov/genomes/all/GCF/004/283/235/GCF_004283235.1_ASM428323v1	ftp://ftp.ncbi.nlm.nih.gov/genomes/all/GCA/004/283/235/GCA_004283235.1_ASM428323v1
Escherichia coli	EC_27	19668	SAMN10926071	PRJNA522294	Proteobacteria	Gammaproteobacteria	GCA_004283275.1	5.1474	50.4	-	SHJI01	110	5188	4841	2019-02-20	2019-02-24	Scaffold	ftp://ftp.ncbi.nlm.nih.gov/genomes/all/GCF/004/283/275/GCF_004283275.1_ASM428327v1	ftp://ftp.ncbi.nlm.nih.gov/genomes/all/GCA/004/283/275/GCA_004283275.1_ASM428327v1
Escherichia coli	EC_96	19668	SAMN10926032	PRJNA522294	Proteobacteria	Gammaproteobacteria	GCA_004282435.1	4.91001	50.6	-	SHGW01	108	4879	4584	2019-02-20	2019-02-24	Scaffold	ftp://ftp.ncbi.nlm.nih.gov/genomes/all/GCF/004/282/435/GCF_004282435.1_ASM428243v1	ftp://ftp.ncbi.nlm.nih.gov/genomes/all/GCA/004/282/435/GCA_004282435.1_ASM428243v1
Escherichia coli	EC_78	19668	SAMN10926015	PRJNA522294	Proteobacteria	Gammaproteobacteria	GCA_004282515.1	5.00859	50.6	-	SHHK01	106	5001	4764	2019-02-20	2019-02-24	Scaffold	ftp://ftp.ncbi.nlm.nih.gov/genomes/all/GCF/004/282/515/GCF_004282515.1_ASM428251v1	ftp://ftp.ncbi.nlm.nih.gov/genomes/all/GCA/004/282/515/GCA_004282515.1_ASM428251v1
Escherichia coli	EC_77	19668	SAMN10926048	PRJNA522294	Proteobacteria	Gammaproteobacteria	GCA_004282525.1	5.08893	50.7	-	SHHL01	103	5083	4751	2019-02-20	2019-02-25	Scaffold	ftp://ftp.ncbi.nlm.nih.gov/genomes/all/GCF/004/282/525/GCF_004282525.1_ASM428252v1	ftp://ftp.ncbi.nlm.nih.gov/genomes/all/GCA/004/282/525/GCA_004282525.1_ASM428252v1
Escherichia coli	EC_42	19668	SAMN10926058	PRJNA522294	Proteobacteria	Gammaproteobacteria	GCA_004284135.1	5.03124	50.4	-	SHIR01	103	5077	4754	2019-02-20	2019-02-24	Scaffold	ftp://ftp.ncbi.nlm.nih.gov/genomes/all/GCF/004/284/135/GCF_004284135.1_ASM428413v1	ftp://ftp.ncbi.nlm.nih.gov/genomes/all/GCA/004/284/135/GCA_004284135.1_ASM428413v1
Escherichia coli	EC_23	19668	SAMN10926036	PRJNA522294	Proteobacteria	Gammaproteobacteria	GCA_004283675.1	5.21164	50.3	-	SHJM01	99	5241	4942	2019-02-20	2019-02-24	Contig	ftp://ftp.ncbi.nlm.nih.gov/genomes/all/GCF/004/283/675/GCF_004283675.1_ASM428367v1	ftp://ftp.ncbi.nlm.nih.gov/genomes/all/GCA/004/283/675/GCA_004283675.1_ASM428367v1
Escherichia coli	EC_43	19668	SAMN10926066	PRJNA522294	Proteobacteria	Gammaproteobacteria	GCA_004284045.1	4.91577	50.6	-	SHIQ01	98	4871	4591	2019-02-20	2019-02-24	Scaffold	ftp://ftp.ncbi.nlm.nih.gov/genomes/all/GCF/004/284/045/GCF_004284045.1_ASM428404v1	ftp://ftp.ncbi.nlm.nih.gov/genomes/all/GCA/004/284/045/GCA_004284045.1_ASM428404v1
Escherichia coli	EC_68	19668	SAMN10926028	PRJNA522294	Proteobacteria	Gammaproteobacteria	GCA_004282685.1	5.12035	50.5	-	SHHS01	97	4993	4717	2019-02-20	2019-02-24	Scaffold	ftp://ftp.ncbi.nlm.nih.gov/genomes/all/GCF/004/282/685/GCF_004282685.1_ASM428268v1	ftp://ftp.ncbi.nlm.nih.gov/genomes/all/GCA/004/282/685/GCA_004282685.1_ASM428268v1
Escherichia coli	EC_82	19668	SAMN10926079	PRJNA522294	Proteobacteria	Gammaproteobacteria	GCA_004282585.1	5.27552	50.2	-	SHHG01	94	5243	4946	2019-02-20	2019-02-24	Scaffold	ftp://ftp.ncbi.nlm.nih.gov/genomes/all/GCF/004/282/585/GCF_004282585.1_ASM428258v1	ftp://ftp.ncbi.nlm.nih.gov/genomes/all/GCA/004/282/585/GCA_004282585.1_ASM428258v1
Escherichia coli	EC_48	19668	SAMN10926039	PRJNA522294	Proteobacteria	Gammaproteobacteria	GCA_004283725.1	4.91459	50.6	-	SHIL01	91	4863	4608	2019-02-20	2019-02-25	Contig	ftp://ftp.ncbi.nlm.nih.gov/genomes/all/GCF/004/283/725/GCF_004283725.1_ASM428372v1	ftp://ftp.ncbi.nlm.nih.gov/genomes/all/GCA/004/283/725/GCA_004283725.1_ASM428372v1
Escherichia coli	EC_89	19668	SAMN10926016	PRJNA522294	Proteobacteria	Gammaproteobacteria	GCA_004282265.1	5.16326	50.4	-	SHHB01	90	5151	4873	2019-02-20	2019-02-24	Scaffold	ftp://ftp.ncbi.nlm.nih.gov/genomes/all/GCF/004/282/265/GCF_004282265.1_ASM428226v1	ftp://ftp.ncbi.nlm.nih.gov/genomes/all/GCA/004/282/265/GCA_004282265.1_ASM428226v1
Escherichia coli	EC_05	19668	SAMN10926083	PRJNA522294	Proteobacteria	Gammaproteobacteria	GCA_004283865.1	4.78989	50.4	-	SHKE01	87	4751	4479	2019-02-20	2019-02-24	Scaffold	ftp://ftp.ncbi.nlm.nih.gov/genomes/all/GCF/004/283/865/GCF_004283865.1_ASM428386v1	ftp://ftp.ncbi.nlm.nih.gov/genomes/all/GCA/004/283/865/GCA_004283865.1_ASM428386v1
Escherichia coli	EC_33_B	19668	SAMN10926040	PRJNA522294	Proteobacteria	Gammaproteobacteria	GCA_004283545.1	5.00297	50.6	-	SHJC01	86	4963	4721	2019-02-20	2019-02-24	Scaffold	ftp://ftp.ncbi.nlm.nih.gov/genomes/all/GCF/004/283/545/GCF_004283545.1_ASM428354v1	ftp://ftp.ncbi.nlm.nih.gov/genomes/all/GCA/004/283/545/GCA_004283545.1_ASM428354v1
Escherichia coli	EC_104	19668	SAMN10926082	PRJNA522294	Proteobacteria	Gammaproteobacteria	GCA_004284005.1	4.78814	50.4	-	SHJV01	85	4760	4484	2019-02-20	2019-02-25	Scaffold	ftp://ftp.ncbi.nlm.nih.gov/genomes/all/GCF/004/284/005/GCF_004284005.1_ASM428400v1	ftp://ftp.ncbi.nlm.nih.gov/genomes/all/GCA/004/284/005/GCA_004284005.1_ASM428400v1
Escherichia coli	EC_66	19668	SAMN10926074	PRJNA522294	Proteobacteria	Gammaproteobacteria	GCA_004282305.1	5.16256	50.4	-	SHHU01	84	5155	4873	2019-02-20	2019-02-25	Scaffold	ftp://ftp.ncbi.nlm.nih.gov/genomes/all/GCF/004/282/305/GCF_004282305.1_ASM428230v1	ftp://ftp.ncbi.nlm.nih.gov/genomes/all/GCA/004/282/305/GCA_004282305.1_ASM428230v1
Escherichia coli	EC_94	19668	SAMN10926020	PRJNA522294	Proteobacteria	Gammaproteobacteria	GCA_004282495.1	5.12631	50.5	-	SHGY01	83	4987	4715	2019-02-20	2019-02-25	Scaffold	ftp://ftp.ncbi.nlm.nih.gov/genomes/all/GCF/004/282/495/GCF_004282495.1_ASM428249v1	ftp://ftp.ncbi.nlm.nih.gov/genomes/all/GCA/004/282/495/GCA_004282495.1_ASM428249v1
Escherichia coli	EC_35_A	19668	SAMN10926086	PRJNA522294	Proteobacteria	Gammaproteobacteria	GCA_004284515.1	4.85484	50.6	-	SHIZ01	83	4764	4499	2019-02-20	2019-02-24	Scaffold	ftp://ftp.ncbi.nlm.nih.gov/genomes/all/GCF/004/284/515/GCF_004284515.1_ASM428451v1	ftp://ftp.ncbi.nlm.nih.gov/genomes/all/GCA/004/284/515/GCA_004284515.1_ASM428451v1
Escherichia coli	EC_65	19668	SAMN10926092	PRJNA522294	Proteobacteria	Gammaproteobacteria	GCA_004283535.1	4.67645	50.8	-	SHHV01	81	4585	4358	2019-02-20	2019-02-24	Scaffold	ftp://ftp.ncbi.nlm.nih.gov/genomes/all/GCF/004/283/535/GCF_004283535.1_ASM428353v1	ftp://ftp.ncbi.nlm.nih.gov/genomes/all/GCA/004/283/535/GCA_004283535.1_ASM428353v1
Escherichia coli	EC_61	19668	SAMN10926073	PRJNA522294	Proteobacteria	Gammaproteobacteria	GCA_004283435.1	5.19443	50.5	-	SHHZ01	77	5214	4904	2019-02-20	2019-02-24	Scaffold	ftp://ftp.ncbi.nlm.nih.gov/genomes/all/GCF/004/283/435/GCF_004283435.1_ASM428343v1	ftp://ftp.ncbi.nlm.nih.gov/genomes/all/GCA/004/283/435/GCA_004283435.1_ASM428343v1
Escherichia coli	EC_81	19668	SAMN10926089	PRJNA522294	Proteobacteria	Gammaproteobacteria	GCA_004282465.1	4.92701	50.6	-	SHHH01	77	4803	4582	2019-02-20	2019-02-24	Scaffold	ftp://ftp.ncbi.nlm.nih.gov/genomes/all/GCF/004/282/465/GCF_004282465.1_ASM428246v1	ftp://ftp.ncbi.nlm.nih.gov/genomes/all/GCA/004/282/465/GCA_004282465.1_ASM428246v1
Escherichia coli	EC_92	19668	SAMN10926031	PRJNA522294	Proteobacteria	Gammaproteobacteria	GCA_004282545.1	4.95775	50.6	-	SHGZ01	76	4912	4664	2019-02-20	2019-02-24	Scaffold	ftp://ftp.ncbi.nlm.nih.gov/genomes/all/GCF/004/282/545/GCF_004282545.1_ASM428254v1	ftp://ftp.ncbi.nlm.nih.gov/genomes/all/GCA/004/282/545/GCA_004282545.1_ASM428254v1
Escherichia coli	EC_60	19668	SAMN10926014	PRJNA522294	Proteobacteria	Gammaproteobacteria	GCA_004283395.1	5.22381	50.5	-	SHIA01	75	5209	4910	2019-02-20	2019-02-25	Scaffold	ftp://ftp.ncbi.nlm.nih.gov/genomes/all/GCF/004/283/395/GCF_004283395.1_ASM428339v1	ftp://ftp.ncbi.nlm.nih.gov/genomes/all/GCA/004/283/395/GCA_004283395.1_ASM428339v1
Escherichia coli	EC_97	19668	SAMN10926081	PRJNA522294	Proteobacteria	Gammaproteobacteria	GCA_004282785.1	4.84927	50.5	-	SHGV01	75	4755	4495	2019-02-20	2019-02-24	Scaffold	ftp://ftp.ncbi.nlm.nih.gov/genomes/all/GCF/004/282/785/GCF_004282785.1_ASM428278v1	ftp://ftp.ncbi.nlm.nih.gov/genomes/all/GCA/004/282/785/GCA_004282785.1_ASM428278v1
Escherichia coli	EC_17	19668	SAMN10926033	PRJNA522294	Proteobacteria	Gammaproteobacteria	GCA_004284455.1	4.95624	50.6	-	SHJQ01	74	4910	4665	2019-02-20	2019-02-24	Scaffold	ftp://ftp.ncbi.nlm.nih.gov/genomes/all/GCF/004/284/455/GCF_004284455.1_ASM428445v1	ftp://ftp.ncbi.nlm.nih.gov/genomes/all/GCA/004/284/455/GCA_004284455.1_ASM428445v1
Escherichia coli	EC_22	19668	SAMN10926067	PRJNA522294	Proteobacteria	Gammaproteobacteria	GCA_004283315.1	4.70545	50.9	-	SHJN01	74	4547	4351	2019-02-20	2019-02-25	Scaffold	ftp://ftp.ncbi.nlm.nih.gov/genomes/all/GCF/004/283/315/GCF_004283315.1_ASM428331v1	ftp://ftp.ncbi.nlm.nih.gov/genomes/all/GCA/004/283/315/GCA_004283315.1_ASM428331v1
Escherichia coli	EC_13	19668	SAMN10926049	PRJNA522294	Proteobacteria	Gammaproteobacteria	GCA_004284075.1	4.75414	50.6	-	SHJS01	71	4657	4435	2019-02-20	2019-02-24	Scaffold	ftp://ftp.ncbi.nlm.nih.gov/genomes/all/GCF/004/284/075/GCF_004284075.1_ASM428407v1	ftp://ftp.ncbi.nlm.nih.gov/genomes/all/GCA/004/284/075/GCA_004284075.1_ASM428407v1
Escherichia coli	EC_52	19668	SAMN10926064	PRJNA522294	Proteobacteria	Gammaproteobacteria	GCA_004283375.1	4.72226	50.6	-	SHIH01	66	4614	4389	2019-02-20	2019-02-24	Scaffold	ftp://ftp.ncbi.nlm.nih.gov/genomes/all/GCF/004/283/375/GCF_004283375.1_ASM428337v1	ftp://ftp.ncbi.nlm.nih.gov/genomes/all/GCA/004/283/375/GCA_004283375.1_ASM428337v1
Escherichia coli	EC_72	19668	SAMN10926047	PRJNA522294	Proteobacteria	Gammaproteobacteria	GCA_004282325.1	4.91308	50.7	-	SHHQ01	57	4863	4663	2019-02-20	2019-02-25	Scaffold	ftp://ftp.ncbi.nlm.nih.gov/genomes/all/GCF/004/282/325/GCF_004282325.1_ASM428232v1	ftp://ftp.ncbi.nlm.nih.gov/genomes/all/GCA/004/282/325/GCA_004282325.1_ASM428232v1
Escherichia coli	EC_102	19668	SAMN10926010	PRJNA522294	Proteobacteria	Gammaproteobacteria	GCA_004284535.1	4.70604	50.9	-	SHJX01	52	4523	4351	2019-02-20	2019-02-24	Scaffold	ftp://ftp.ncbi.nlm.nih.gov/genomes/all/GCF/004/284/535/GCF_004284535.1_ASM428453v1	ftp://ftp.ncbi.nlm.nih.gov/genomes/all/GCA/004/284/535/GCA_004284535.1_ASM428453v1
Escherichia coli	EC_100	19668	SAMN10926085	PRJNA522294	Proteobacteria	Gammaproteobacteria	GCA_004284465.1	4.70716	50.9	-	SHJZ01	50	4531	4352	2019-02-20	2019-02-24	Scaffold	ftp://ftp.ncbi.nlm.nih.gov/genomes/all/GCF/004/284/465/GCF_004284465.1_ASM428446v1	ftp://ftp.ncbi.nlm.nih.gov/genomes/all/GCA/004/284/465/GCA_004284465.1_ASM428446v1
Escherichia coli	EC_46	19668	SAMN10926035	PRJNA522294	Proteobacteria	Gammaproteobacteria	GCA_004283795.1	4.85552	50.7	-	SHIN01	49	4777	4504	2019-02-20	2019-02-25	Scaffold	ftp://ftp.ncbi.nlm.nih.gov/genomes/all/GCF/004/283/795/GCF_004283795.1_ASM428379v1	ftp://ftp.ncbi.nlm.nih.gov/genomes/all/GCA/004/283/795/GCA_004283795.1_ASM428379v1
