# Supplementary material for: Genomic Characterization of Antibiotic Resistant Escherichia coli Isolated From Domestic Chickens in Pakistan
Source: Front Microbiol. 2020 Jan 17;10:3052. doi: 10.3389/fmicb.2019.03052 (PMC6978674; doi:10.3389/fmicb.2019.03052)
Supplement: TABLE S2 — Publicly available genomes used in this study. [file Table_2.XLSX]

## Sheet: Sheet1
#Organism/Name	Strain	CladeID	BioSample	BioProject	Group	SubGroup	Assembly	Size (Mb)	GC%	Replicons	WGS	Scaffolds	Genes	Proteins	Release Date	Modify Date	Level	RefSeq FTP	GenBank FTP
Escherichia coli UMN026	UMN026	19668	SAMEA3138233	PRJNA33415	Proteobacteria	Gammaproteobacteria	GCA_000026325.2	5.3582	50.6405	chromosome:NC_011751.1/CU928163.2; plasmid p1ESCUM:NC_011749.1/CU928148.1; plasmid p2ESCUM:NC_011739.1/CU928149.1	-	3	5301	5017	2008-12-17	2017-08-29	Chromosome	ftp://ftp.ncbi.nlm.nih.gov/genomes/all/GCF/000/026/325/GCF_000026325.1_ASM2632v1	ftp://ftp.ncbi.nlm.nih.gov/genomes/all/GCA/000/026/325/GCA_000026325.2_ASM2632v2
Escherichia coli IAI39	IAI39	19668	SAMEA3138234	PRJNA33411	Proteobacteria	Gammaproteobacteria	GCA_000026345.1	5.13207	50.6	chromosome:NC_011750.1/CU928164.2	-	1	5092	4725	2008-12-16	2016-08-28	Complete Genome	ftp://ftp.ncbi.nlm.nih.gov/genomes/all/GCF/000/026/345/GCF_000026345.1_ASM2634v1	ftp://ftp.ncbi.nlm.nih.gov/genomes/all/GCA/000/026/345/GCA_000026345.1_ASM2634v1
Escherichia coli SMS-3-5	SMS-3-5	19668	SAMN02604066	PRJNA19469	Proteobacteria	Gammaproteobacteria	GCA_000019645.1	5.21538	50.4954	chromosome:NC_010498.1/CP000970.1; plasmid pSMS35_130:NC_010488.1/CP000971.1; plasmid pSMS35_3:NC_010487.1/CP000974.1; plasmid pSMS35_4:NC_010486.1/CP000973.1; plasmid pSMS35_8:NC_010485.1/CP000972.1	-	5	5336	4929	2008-03-20	2018-07-15	Complete Genome	ftp://ftp.ncbi.nlm.nih.gov/genomes/all/GCF/000/019/645/GCF_000019645.1_ASM1964v1	ftp://ftp.ncbi.nlm.nih.gov/genomes/all/GCA/000/019/645/GCA_000019645.1_ASM1964v1
Escherichia coli 536	536	19668	SAMN02604181	PRJNA16235	Proteobacteria	Gammaproteobacteria	GCA_000013305.1	4.93892	50.5	chromosome:NC_008253.1/CP000247.1	-	1	4784	4447	2006-07-13	2019-01-30	Complete Genome	ftp://ftp.ncbi.nlm.nih.gov/genomes/all/GCF/000/013/305/GCF_000013305.1_ASM1330v1	ftp://ftp.ncbi.nlm.nih.gov/genomes/all/GCA/000/013/305/GCA_000013305.1_ASM1330v1
Escherichia coli APEC O1	APEC O1	19668	SAMN02603424	PRJNA16718	Proteobacteria	Gammaproteobacteria	GCA_000014845.1	5.49765	50.2915	chromosome:NC_008563.1/CP000468.1; plasmid pAPEC-O1-ColBM:NC_009837.1/DQ381420.1; plasmid pAPEC-O1-R:NC_009838.1/DQ517526.1	-	3	5772	5382	2006-10-04	2017-03-22	Complete Genome	ftp://ftp.ncbi.nlm.nih.gov/genomes/all/GCF/000/014/845/GCF_000014845.1_ASM1484v1	ftp://ftp.ncbi.nlm.nih.gov/genomes/all/GCA/000/014/845/GCA_000014845.1_ASM1484v1
Escherichia coli O157:H7 str. EC4115	EC4115	19668	SAMN02603441	PRJNA27739	Proteobacteria	Gammaproteobacteria	GCA_000021125.1	5.70417	50.386	chromosome:NC_011353.1/CP001164.1; plasmid pEC4115:NC_011351.1/CP001165.1; plasmid pO157:NC_011350.1/CP001163.1	-	3	6135	5697	2008-10-08	2017-02-22	Complete Genome	ftp://ftp.ncbi.nlm.nih.gov/genomes/all/GCF/000/021/125/GCF_000021125.1_ASM2112v1	ftp://ftp.ncbi.nlm.nih.gov/genomes/all/GCA/000/021/125/GCA_000021125.1_ASM2112v1
Escherichia coli O157:H7 str. EDL933	EDL933	19668	SAMN02905113	PRJNA253471	Proteobacteria	Gammaproteobacteria	GCA_000732965.1	5.6394	50.4527	chromosome:NZ_CP008957.1/CP008957.1; plasmid unnamed:NZ_CP008958.1/CP008958.1	-	2	6035	5593	2014-07-24	2017-02-23	Complete Genome	ftp://ftp.ncbi.nlm.nih.gov/genomes/all/GCF/000/732/965/GCF_000732965.1_ASM73296v1	ftp://ftp.ncbi.nlm.nih.gov/genomes/all/GCA/000/732/965/GCA_000732965.1_ASM73296v1
Escherichia coli ATCC 8739	ATCC 8739	19668	SAMN07510752	PRJNA398473	Proteobacteria	Gammaproteobacteria	GCA_003591595.1	4.74692	50.9	chromosome:NZ_CP022959.1/CP022959.1	-	1	4645	4346	2018-09-24	2018-10-11	Complete Genome	ftp://ftp.ncbi.nlm.nih.gov/genomes/all/GCF/003/591/595/GCF_003591595.1_ASM359159v1	ftp://ftp.ncbi.nlm.nih.gov/genomes/all/GCA/003/591/595/GCA_003591595.1_ASM359159v1
Escherichia coli BL21(DE3)	BL21(DE3)	19668	SAMEA2272558	PRJEA28965	Proteobacteria	Gammaproteobacteria	GCA_000009565.2	4.55895	50.8	chromosome:NC_012892.2/AM946981.2	-	1	4700	4339	2009-06-30	2017-02-22	Complete Genome	ftp://ftp.ncbi.nlm.nih.gov/genomes/all/GCF/000/009/565/GCF_000009565.1_ASM956v1	ftp://ftp.ncbi.nlm.nih.gov/genomes/all/GCA/000/009/565/GCA_000009565.2_ASM956v1
Escherichia coli DH1	DH1	19668	SAMN02598470	PRJNA30031	Proteobacteria	Gammaproteobacteria	GCA_000023365.1	4.63071	50.8	chromosome:NC_017625.1/CP001637.1	-	1	4764	4441	2009-10-05	2017-02-22	Complete Genome	ftp://ftp.ncbi.nlm.nih.gov/genomes/all/GCF/000/023/365/GCF_000023365.1_ASM2336v1	ftp://ftp.ncbi.nlm.nih.gov/genomes/all/GCA/000/023/365/GCA_000023365.1_ASM2336v1
Escherichia coli APEC O78	APEC O78	19668	SAMN02603426	PRJNA184588	Proteobacteria	Gammaproteobacteria	GCA_000332755.1	4.79843	50.7	chromosome:NC_020163.1/CP004009.1	-	1	4975	4641	2013-01-23	2017-02-22	Complete Genome	ftp://ftp.ncbi.nlm.nih.gov/genomes/all/GCF/000/332/755/GCF_000332755.1_ASM33275v1	ftp://ftp.ncbi.nlm.nih.gov/genomes/all/GCA/000/332/755/GCA_000332755.1_ASM33275v1
