# Supplementary material for: Genomic Characterization of Antibiotic Resistant Escherichia coli Isolated From Domestic Chickens in Pakistan
Source: Front Microbiol. 2020 Jan 17;10:3052. doi: 10.3389/fmicb.2019.03052 (PMC6978674; doi:10.3389/fmicb.2019.03052)
Supplement: TABLE S3 — Antimicrobial susceptibility testing information. [file Table_3.xlsx]

## Sheet: Sheet1
Bacterial ID	Ampicillin	Interpretation	Cefazolin	Interpretation	Cefotetan	Interpretation	Ceftriaxone	Interpretation	Ceftazidime	Interpretation	Cefepime	Interpretation	Meropenem	Interpretation	Imipenem	Interpretation	Pipercillin-Tazobactam	Interpretation	Ceftazidime-Avibactam	Interpretation	Ampicillin-Sulbactam	Interpretation	Ciprofloxacin	Interpretation	Levofloxacin	Interpretation	Gentamicin	Interpretation	Amikacin	Interpretation	Trimethoprim-sulfa	Interpretation	Fosfomycin	Interpretation	Colistin	Interpretation	Aztreonam	Interpretation	Doxycycline	Interpretation	Minocycline	Interpretation	Tigecycline	Interpretation	Nitrofurantoin	Interpretation	Colistin E-test	Interpretation	Chloramphenicol
EC_60	6	Resistant	6	Resistant	30	Susceptible	10	Resistant	25	Susceptible	21	Susceptible Dose Dependent	35	Susceptible	34	Susceptible	30	Susceptible	32	Susceptible	14	Intermediate	27	Susceptible	26	Susceptible	26	Susceptible	24	Susceptible	22	Susceptible	28	Susceptible	15	No Interpretation	20	Intermediate	18	Susceptible	26	Susceptible	27	No Interpretive Criteria	25	Susceptible	Not Performed	Not Applicable	6
EC_74	6	Resistant	6	Resistant	30	Susceptible	13	Resistant	22	Susceptible	25	Susceptible	34	Susceptible	33	Susceptible	28	Susceptible	32	Susceptible	16	Susceptible	13	Resistant	8	Resistant	6	Resistant	25	Susceptible	6	Resistant	27	Susceptible	15	No Interpretation	21	Susceptible	12	Intermediate	23	Susceptible	27	No Interpretive Criteria	17	Susceptible	Not Performed	Not Applicable	6
EC_55	6	Resistant	6	Resistant	30	Susceptible	13	Resistant	22	Susceptible	25	Susceptible	33	Susceptible	33	Susceptible	30	Susceptible	33	Susceptible	21	Susceptible	10	Resistant	9	Resistant	24	Susceptible	23	Susceptible	32	Susceptible	25	Susceptible	11	No Interpretation	21	Susceptible	22	Susceptible	25	Susceptible	26	No Interpretive Criteria	19	Susceptible	Not Performed	Not Applicable	25
EC_27	6	Resistant	6	Resistant	28	Susceptible	14	Resistant	22	Susceptible	27	Susceptible	34	Susceptible	32	Susceptible	33	Susceptible	32	Susceptible	17	Susceptible	6	Resistant	6	Resistant	24	Susceptible	24	Susceptible	6	Resistant	28	Susceptible	13	No Interpretation	23	Susceptible	12	Intermediate	21	Susceptible	23	No Interpretive Criteria	9	Resistant	Not Performed	Not Applicable	6
EC_59	6	Resistant	6	Resistant	29	Susceptible	14	Resistant	21	Susceptible	25	Susceptible	32	Susceptible	29	Susceptible	26	Susceptible	30	Susceptible	12	Intermediate	8	Resistant	9	Resistant	22	Susceptible	22	Susceptible	6	Resistant	27	Susceptible	13	No Interpretation	21	Susceptible	9	Resistant	20	Susceptible	23	No Interpretive Criteria	13	Resistant	Not Performed	Not Applicable	23
EC_21	6	Resistant	6	Resistant	31	Susceptible	15	Resistant	24	Susceptible	28	Susceptible	33	Susceptible	33	Susceptible	28	Susceptible	32	Susceptible	16	Susceptible	9	Resistant	10	Resistant	26	Susceptible	25	Susceptible	12	Intermediate	28	Susceptible	15	No Interpretation	23	Susceptible	11	Intermediate	22	Susceptible	24	No Interpretive Criteria	6	Resistant	Not Performed	Not Applicable	9
EC_10	6	Resistant	6	Resistant	31	Susceptible	15	Resistant	26	Susceptible	26	Susceptible	36	Susceptible	35	Susceptible	31	Susceptible	34	Susceptible	16	Susceptible	14	Resistant	11	Resistant	26	Susceptible	25	Susceptible	18	Susceptible	31	Susceptible	16	No Interpretation	25	Susceptible	13	Intermediate	23	Susceptible	26	No Interpretive Criteria	12	Resistant	Not Performed	Not Applicable	11
EC_88	6	Resistant	6	Resistant	30	Susceptible	15	Resistant	24	Susceptible	26	Susceptible	32	Susceptible	32	Susceptible	30	Susceptible	31	Susceptible	22	Susceptible	19	Resistant	17	Intermediate	25	Susceptible	24	Susceptible	31	Susceptible	29	Susceptible	14	No Interpretation	24	Susceptible	13	Intermediate	22	Susceptible	25	No Interpretive Criteria	23	Susceptible	Not Performed	Not Applicable	6
EC_02	6	Resistant	6	Resistant	30	Susceptible	15	Resistant	21	Susceptible	26	Susceptible	33	Susceptible	32	Susceptible	27	Susceptible	30	Susceptible	11	Resistant	9	Resistant	9	Resistant	23	Susceptible	23	Susceptible	6	Resistant	28	Susceptible	13	No Interpretation	20	Intermediate	10	Resistant	20	Susceptible	23	No Interpretive Criteria	13	Resistant	Not Performed	Not Applicable	24
EC_98	6	Resistant	6	Resistant	31	Susceptible	18	Resistant	23	Susceptible	24	Susceptible	34	Susceptible	31	Susceptible	29	Susceptible	32	Susceptible	16	Susceptible	6	Resistant	6	Resistant	24	Susceptible	24	Susceptible	6	Resistant	30	Susceptible	13	No Interpretation	24	Susceptible	10	Resistant	21	Susceptible	23	No Interpretive Criteria	19	Susceptible	Not Performed	Not Applicable	25
EC_44	6	Resistant	6	Resistant	18	Susceptible	18	Resistant	14	Resistant	33	Susceptible	33	Susceptible	31	Susceptible	25	Susceptible	29	Susceptible	9	Resistant	6	Resistant	6	Resistant	24	Susceptible	24	Susceptible	6	Resistant	27	Susceptible	14	No Interpretation	26	Susceptible	6	Resistant	16	Susceptible	28	No Interpretive Criteria	19	Susceptible	Not Performed	Not Applicable	6
EC_76	6	Resistant	23	Susceptible	29	Susceptible	30	Susceptible	28	Susceptible	33	Susceptible	32	Susceptible	32	Susceptible	29	Susceptible	30	Susceptible	15	Susceptible	15	Resistant	11	Resistant	23	Susceptible	22	Susceptible	6	Resistant	24	Susceptible	13	No Interpretation	30	Susceptible	11	Intermediate	19	Susceptible	24	No Interpretive Criteria	19	Susceptible	Not Performed	Not Applicable	8
EC_94	18	Susceptible	24	Susceptible	30	Susceptible	30	Susceptible	28	Susceptible	32	Susceptible	31	Susceptible	30	Susceptible	27	Susceptible	30	Susceptible	20	Susceptible	10	Resistant	9	Resistant	22	Susceptible	22	Susceptible	6	Resistant	24	Susceptible	13	No Interpretation	33	Susceptible	10	Resistant	18	Susceptible	21	No Interpretive Criteria	18	Susceptible	Not Performed	Not Applicable	6
EC_84	6	Resistant	22	Intermediate	29	Susceptible	30	Susceptible	27	Susceptible	33	Susceptible	32	Susceptible	32	Susceptible	27	Susceptible	31	Susceptible	16	Susceptible	8	Resistant	9	Resistant	24	Susceptible	24	Susceptible	6	Resistant	27	Susceptible	13	No Interpretation	34	Susceptible	12	Intermediate	21	Susceptible	24	No Interpretive Criteria	10	Resistant	Not Performed	Not Applicable	6
EC_68	17	Susceptible	25	Susceptible	32	Susceptible	31	Susceptible	28	Susceptible	33	Susceptible	31	Susceptible	30	Susceptible	29	Susceptible	30	Susceptible	21	Susceptible	9	Resistant	10	Resistant	24	Susceptible	23	Susceptible	6	Resistant	24	Susceptible	14	No Interpretation	33	Susceptible	11	Intermediate	21	Susceptible	23	No Interpretive Criteria	20	Susceptible	Not Performed	Not Applicable	6
EC_30	6	Resistant	22	Intermediate	30	Susceptible	31	Susceptible	29	Susceptible	33	Susceptible	32	Susceptible	30	Susceptible	27	Susceptible	30	Susceptible	17	Susceptible	28	Susceptible	25	Susceptible	24	Susceptible	24	Susceptible	6	Resistant	29	Susceptible	10	No Interpretation	34	Susceptible	12	Intermediate	23	Susceptible	25	No Interpretive Criteria	6	Resistant	6	Resistant	27
EC_51	6	Resistant	20	Intermediate	29	Susceptible	31	Susceptible	29	Susceptible	32	Susceptible	31	Susceptible	31	Susceptible	28	Susceptible	31	Susceptible	16	Susceptible	6	Resistant	6	Resistant	23	Susceptible	22	Susceptible	6	Resistant	27	Susceptible	14	No Interpretation	32	Susceptible	12	Intermediate	22	Susceptible	25	No Interpretive Criteria	13	Resistant	Not Performed	Not Applicable	24
EC_29	6	Resistant	21	Intermediate	28	Susceptible	32	Susceptible	27	Susceptible	32	Susceptible	32	Susceptible	33	Susceptible	26	Susceptible	29	Susceptible	12	Intermediate	21	Resistant	16	Resistant	25	Susceptible	24	Susceptible	6	Resistant	26	Susceptible	16	No Interpretation	31	Susceptible	16	Susceptible	20	Susceptible	21	No Interpretive Criteria	6	Resistant	Not Performed	Not Applicable	6
EC_34_A	6	Resistant	21	Intermediate	31	Susceptible	32	Susceptible	29	Susceptible	33	Susceptible	31	Susceptible	30	Susceptible	26	Susceptible	31	Susceptible	12	Intermediate	23	Intermediate	20	Intermediate	25	Susceptible	24	Susceptible	6	Resistant	27	Susceptible	13	No Interpretation	34	Susceptible	6	Resistant	17	Susceptible	22	No Interpretive Criteria	18	Susceptible	Not Performed	Not Applicable	19
EC_77	6	Resistant	23	Susceptible	30	Susceptible	32	Susceptible	29	Susceptible	33	Susceptible	32	Susceptible	32	Susceptible	29	Susceptible	30	Susceptible	20	Susceptible	24	Intermediate	22	Susceptible	25	Susceptible	24	Susceptible	6	Resistant	29	Susceptible	15	No Interpretation	33	Susceptible	6	Resistant	14	Intermediate	25	No Interpretive Criteria	20	Susceptible	Not Performed	Not Applicable	23
EC_80	6	Resistant	23	Susceptible	32	Susceptible	32	Susceptible	29	Susceptible	34	Susceptible	32	Susceptible	30	Susceptible	28	Susceptible	34	Susceptible	14	Intermediate	24	Intermediate	22	Susceptible	22	Susceptible	19	Susceptible	6	Resistant	27	Susceptible	17	No Interpretation	35	Susceptible	9	Resistant	19	Susceptible	24	No Interpretive Criteria	29	Susceptible	Not Performed	Not Applicable	19
EC_23	6	Resistant	23	Susceptible	28	Susceptible	32	Susceptible	29	Susceptible	33	Susceptible	32	Susceptible	31	Susceptible	28	Susceptible	31	Susceptible	19	Susceptible	26	Susceptible	24	Susceptible	23	Susceptible	23	Susceptible	23	Susceptible	29	Susceptible	15	No Interpretation	33	Susceptible	17	Susceptible	21	Susceptible	25	No Interpretive Criteria	22	Susceptible	Not Performed	Not Applicable	8
EC_35_A	6	Resistant	21	Intermediate	30	Susceptible	32	Susceptible	29	Susceptible	34	Susceptible	31	Susceptible	32	Susceptible	27	Susceptible	31	Susceptible	15	Susceptible	27	Susceptible	24	Susceptible	25	Susceptible	23	Susceptible	6	Resistant	26	Susceptible	15	No Interpretation	34	Susceptible	9	Resistant	20	Susceptible	24	No Interpretive Criteria	25	Susceptible	Not Performed	Not Applicable	16
EC_03	6	Resistant	21	Intermediate	31	Susceptible	32	Susceptible	28	Susceptible	34	Susceptible	31	Susceptible	31	Susceptible	28	Susceptible	31	Susceptible	16	Susceptible	26	Susceptible	25	Susceptible	25	Susceptible	24	Susceptible	17	Susceptible	28	Susceptible	15	No Interpretation	34	Susceptible	10	Resistant	21	Susceptible	25	No Interpretive Criteria	13	Resistant	Not Performed	Not Applicable	8
EC_40	6	Resistant	24	Susceptible	31	Susceptible	32	Susceptible	29	Susceptible	34	Susceptible	32	Susceptible	31	Susceptible	29	Susceptible	31	Susceptible	19	Susceptible	27	Susceptible	25	Susceptible	25	Susceptible	25	Susceptible	6	Resistant	26	Susceptible	14	No Interpretation	34	Susceptible	11	Intermediate	22	Susceptible	26	No Interpretive Criteria	17	Susceptible	Not Performed	Not Applicable	6
EC_101	6	Resistant	22	Intermediate	31	Susceptible	32	Susceptible	30	Susceptible	34	Susceptible	33	Susceptible	31	Susceptible	29	Susceptible	31	Susceptible	19	Susceptible	28	Susceptible	25	Susceptible	24	Susceptible	24	Susceptible	23	Susceptible	27	Susceptible	14	No Interpretation	33	Susceptible	6	Resistant	13	Intermediate	26	No Interpretive Criteria	22	Susceptible	Not Performed	Not Applicable	6
EC_42	6	Resistant	23	Susceptible	31	Susceptible	32	Susceptible	30	Susceptible	35	Susceptible	31	Susceptible	31	Susceptible	30	Susceptible	33	Susceptible	19	Susceptible	6	Resistant	6	Resistant	12	Resistant	24	Susceptible	6	Resistant	28	Susceptible	12	No Interpretation	31	Susceptible	11	Intermediate	21	Susceptible	25	No Interpretive Criteria	14	Resistant	Not Performed	Not Applicable	8
EC_103	6	Resistant	19	Resistant	21	Susceptible	32	Susceptible	26	Susceptible	33	Susceptible	29	Susceptible	28	Susceptible	25	Susceptible	24	Susceptible	15	Susceptible	6	Resistant	8	Resistant	18	Susceptible	17	Susceptible	6	Resistant	26	Susceptible	16	No Interpretation	25	Susceptible	9	Resistant	17	Susceptible	25	No Interpretive Criteria	15	Intermediate	Not Performed	Not Applicable	10
EC_06	18	Susceptible	24	Susceptible	31	Susceptible	32	Susceptible	28	Susceptible	34	Susceptible	32	Susceptible	32	Susceptible	28	Susceptible	30	Susceptible	20	Susceptible	8	Resistant	9	Resistant	23	Susceptible	23	Susceptible	23	Susceptible	23	Susceptible	13	No Interpretation	33	Susceptible	11	Intermediate	20	Susceptible	24	No Interpretive Criteria	12	Resistant	Not Performed	Not Applicable	6
EC_71	6	Resistant	21	Intermediate	30	Susceptible	32	Susceptible	30	Susceptible	34	Susceptible	33	Susceptible	33	Susceptible	29	Susceptible	31	Susceptible	16	Susceptible	8	Resistant	9	Resistant	24	Susceptible	23	Susceptible	6	Resistant	26	Susceptible	14	No Interpretation	34	Susceptible	9	Resistant	19	Susceptible	23	No Interpretive Criteria	13	Resistant	Not Performed	Not Applicable	6
EC_85	6	Resistant	21	Intermediate	31	Susceptible	32	Susceptible	29	Susceptible	33	Susceptible	32	Susceptible	32	Susceptible	25	Susceptible	31	Susceptible	12	Intermediate	9	Resistant	9	Resistant	25	Susceptible	24	Susceptible	6	Resistant	27	Susceptible	14	No Interpretation	36	Susceptible	12	Intermediate	20	Susceptible	23	No Interpretive Criteria	6	Resistant	Not Performed	Not Applicable	9
EC_17	6	Resistant	23	Susceptible	30	Susceptible	33	Susceptible	30	Susceptible	34	Susceptible	32	Susceptible	30	Susceptible	27	Susceptible	33	Susceptible	18	Susceptible	10	Resistant	10	Resistant	18	Susceptible	22	Susceptible	6	Resistant	28	Susceptible	15	No Interpretation	35	Susceptible	10	Resistant	21	Susceptible	24	No Interpretive Criteria	22	Susceptible	Not Performed	Not Applicable	24
EC_32	6	Resistant	24	Susceptible	32	Susceptible	33	Susceptible	30	Susceptible	34	Susceptible	32	Susceptible	32	Susceptible	30	Susceptible	33	Susceptible	20	Susceptible	10	Resistant	10	Resistant	24	Susceptible	23	Susceptible	6	Resistant	24	Susceptible	11	No Interpretation	36	Susceptible	12	Intermediate	21	Susceptible	25	No Interpretive Criteria	19	Susceptible	Not Performed	Not Applicable	8
EC_36	6	Resistant	24	Susceptible	32	Susceptible	33	Susceptible	28	Susceptible	34	Susceptible	31	Susceptible	31	Susceptible	29	Susceptible	31	Susceptible	20	Susceptible	10	Resistant	10	Resistant	24	Susceptible	23	Susceptible	6	Resistant	26	Susceptible	14	No Interpretation	33	Susceptible	6	Resistant	15	Intermediate	26	No Interpretive Criteria	18	Susceptible	Not Performed	Not Applicable	6
EC_92	6	Resistant	23	Susceptible	31	Susceptible	33	Susceptible	29	Susceptible	34	Susceptible	32	Susceptible	32	Susceptible	29	Susceptible	33	Susceptible	19	Susceptible	10	Resistant	10	Resistant	24	Susceptible	23	Susceptible	6	Resistant	28	Susceptible	15	No Interpretation	35	Susceptible	10	Resistant	22	Susceptible	24	No Interpretive Criteria	22	Susceptible	Not Performed	Not Applicable	25
EC_78	6	Resistant	22	Intermediate	31	Susceptible	33	Susceptible	31	Susceptible	34	Susceptible	31	Susceptible	32	Susceptible	30	Susceptible	32	Susceptible	19	Susceptible	10	Resistant	10	Resistant	24	Susceptible	23	Susceptible	6	Resistant	28	Susceptible	15	No Interpretation	36	Susceptible	12	Intermediate	23	Susceptible	26	No Interpretive Criteria	19	Susceptible	Not Performed	Not Applicable	6
EC_45	6	Resistant	25	Susceptible	32	Susceptible	33	Susceptible	31	Susceptible	35	Susceptible	34	Susceptible	33	Susceptible	31	Susceptible	34	Susceptible	20	Susceptible	9	Resistant	11	Resistant	23	Susceptible	22	Susceptible	6	Resistant	30	Susceptible	15	No Interpretation	35	Susceptible	10	Resistant	24	Susceptible	24	No Interpretive Criteria	6	Resistant	Not Performed	Not Applicable	6
EC_64	6	Resistant	24	Susceptible	32	Susceptible	33	Susceptible	30	Susceptible	34	Susceptible	33	Susceptible	31	Susceptible	27	Susceptible	33	Susceptible	17	Susceptible	22	Intermediate	18	Intermediate	23	Susceptible	23	Susceptible	6	Resistant	27	Susceptible	12	No Interpretation	37	Susceptible	6	Resistant	14	Intermediate	24	No Interpretive Criteria	8	Resistant	Not Performed	Not Applicable	23
EC_73	6	Resistant	23	Susceptible	31	Susceptible	33	Susceptible	29	Susceptible	34	Susceptible	32	Susceptible	31	Susceptible	28	Susceptible	32	Susceptible	18	Susceptible	24	Intermediate	22	Susceptible	24	Susceptible	23	Susceptible	6	Resistant	27	Susceptible	14	No Interpretation	33	Susceptible	6	Resistant	17	Susceptible	26	No Interpretive Criteria	19	Susceptible	Not Performed	Not Applicable	23
EC_12	6	Resistant	24	Susceptible	31	Susceptible	33	Susceptible	30	Susceptible	34	Susceptible	31	Susceptible	31	Susceptible	29	Susceptible	33	Susceptible	20	Susceptible	27	Susceptible	23	Susceptible	25	Susceptible	23	Susceptible	18	Susceptible	28	Susceptible	15	No Interpretation	36	Susceptible	22	Susceptible	24	Susceptible	25	No Interpretive Criteria	23	Susceptible	Not Performed	Not Applicable	27
EC_46	15	Intermediate	24	Susceptible	31	Susceptible	33	Susceptible	29	Susceptible	35	Susceptible	34	Susceptible	33	Susceptible	29	Susceptible	32	Susceptible	22	Susceptible	27	Susceptible	23	Susceptible	24	Susceptible	22	Susceptible	12	Intermediate	26	Susceptible	15	No Interpretation	32	Susceptible	16	Susceptible	21	Susceptible	23	No Interpretive Criteria	17	Susceptible	Not Performed	Not Applicable	22
EC_31	6	Resistant	24	Susceptible	32	Susceptible	33	Susceptible	31	Susceptible	36	Susceptible	33	Susceptible	32	Susceptible	30	Susceptible	32	Susceptible	20	Susceptible	27	Susceptible	24	Susceptible	25	Susceptible	25	Susceptible	6	Resistant	28	Susceptible	14	No Interpretation	33	Susceptible	6	Resistant	12	Resistant	26	No Interpretive Criteria	22	Susceptible	Not Performed	Not Applicable	6
EC_01	19	Susceptible	24	Susceptible	30	Susceptible	33	Susceptible	29	Susceptible	34	Susceptible	33	Susceptible	33	Susceptible	30	Susceptible	32	Susceptible	22	Susceptible	25	Intermediate	25	Susceptible	25	Susceptible	25	Susceptible	31	Susceptible	28	Susceptible	15	No Interpretation	35	Susceptible	22	Susceptible	25	Susceptible	26	No Interpretive Criteria	24	Susceptible	Not Performed	Not Applicable	22
EC_72	15	Intermediate	25	Susceptible	31	Susceptible	33	Susceptible	28	Susceptible	35	Susceptible	33	Susceptible	32	Susceptible	29	Susceptible	32	Susceptible	22	Susceptible	34	Susceptible	32	Susceptible	24	Susceptible	23	Susceptible	31	Susceptible	27	Susceptible	11	No Interpretation	31	Susceptible	21	Susceptible	25	Susceptible	25	No Interpretive Criteria	27	Susceptible	Not Performed	Not Applicable	6
EC_35_B	6	Resistant	24	Susceptible	33	Susceptible	33	Susceptible	30	Susceptible	35	Susceptible	32	Susceptible	32	Susceptible	31	Susceptible	32	Susceptible	20	Susceptible	34	Susceptible	32	Susceptible	6	Resistant	24	Susceptible	24	Susceptible	27	Susceptible	14	No Interpretation	34	Susceptible	22	Susceptible	25	Susceptible	26	No Interpretive Criteria	24	Susceptible	Not Performed	Not Applicable	24
EC_104	21	Susceptible	26	Susceptible	31	Susceptible	33	Susceptible	30	Susceptible	35	Susceptible	32	Susceptible	33	Susceptible	29	Susceptible	32	Susceptible	22	Susceptible	33	Susceptible	33	Susceptible	24	Susceptible	24	Susceptible	30	Susceptible	28	Susceptible	13	No Interpretation	34	Susceptible	20	Susceptible	24	Susceptible	26	No Interpretive Criteria	22	Susceptible	Not Performed	Not Applicable	23
EC_05	17	Susceptible	25	Susceptible	31	Susceptible	33	Susceptible	30	Susceptible	35	Susceptible	33	Susceptible	32	Susceptible	29	Susceptible	32	Susceptible	22	Susceptible	33	Susceptible	34	Susceptible	24	Susceptible	25	Susceptible	29	Susceptible	26	Susceptible	14	No Interpretation	35	Susceptible	21	Susceptible	25	Susceptible	27	No Interpretive Criteria	22	Susceptible	Not Performed	Not Applicable	23
EC_65	18	Susceptible	24	Susceptible	30	Susceptible	33	Susceptible	29	Susceptible	34	Susceptible	33	Susceptible	31	Susceptible	28	Susceptible	31	Susceptible	23	Susceptible	36	Susceptible	34	Susceptible	24	Susceptible	24	Susceptible	30	Susceptible	26	Susceptible	12	No Interpretation	35	Susceptible	21	Susceptible	23	Susceptible	23	No Interpretive Criteria	24	Susceptible	Not Performed	Not Applicable	25
EC_33_B	6	Resistant	22	Intermediate	31	Susceptible	33	Susceptible	30	Susceptible	35	Susceptible	33	Susceptible	31	Susceptible	28	Susceptible	31	Susceptible	17	Susceptible	6	Resistant	6	Resistant	25	Susceptible	23	Susceptible	24	Susceptible	25	Susceptible	14	No Interpretation	35	Susceptible	11	Intermediate	21	Susceptible	24	No Interpretive Criteria	22	Susceptible	Not Performed	Not Applicable	24
EC_100	19	Susceptible	26	Susceptible	31	Susceptible	33	Susceptible	31	Susceptible	35	Susceptible	34	Susceptible	33	Susceptible	32	Susceptible	33	Susceptible	22	Susceptible	6	Resistant	6	Resistant	24	Susceptible	23	Susceptible	28	Susceptible	28	Susceptible	13	No Interpretation	34	Susceptible	20	Susceptible	23	Susceptible	25	No Interpretive Criteria	24	Susceptible	Not Performed	Not Applicable	20
EC_22	17	Susceptible	24	Susceptible	31	Susceptible	33	Susceptible	30	Susceptible	34	Susceptible	31	Susceptible	31	Susceptible	29	Susceptible	30	Susceptible	20	Susceptible	6	Resistant	6	Resistant	24	Susceptible	22	Susceptible	29	Susceptible	27	Susceptible	14	No Interpretation	33	Susceptible	19	Susceptible	22	Susceptible	24	No Interpretive Criteria	22	Susceptible	Not Performed	Not Applicable	24
EC_79	6	Resistant	23	Susceptible	31	Susceptible	33	Susceptible	29	Susceptible	24	Susceptible	32	Susceptible	33	Susceptible	29	Susceptible	31	Susceptible	17	Susceptible	9	Resistant	6	Resistant	24	Susceptible	24	Susceptible	21	Susceptible	27	Susceptible	15	No Interpretation	33	Susceptible	15	Susceptible	23	Susceptible	25	No Interpretive Criteria	21	Susceptible	Not Performed	Not Applicable	6
EC_48	6	Resistant	22	Intermediate	30	Susceptible	33	Susceptible	28	Susceptible	34	Susceptible	33	Susceptible	32	Susceptible	28	Susceptible	31	Susceptible	16	Susceptible	10	Resistant	9	Resistant	24	Susceptible	24	Susceptible	29	Susceptible	27	Susceptible	15	No Interpretation	32	Susceptible	9	Resistant	21	Susceptible	23	No Interpretive Criteria	16	Intermediate	Not Performed	Not Applicable	20
EC_13	22	Susceptible	26	Susceptible	31	Susceptible	33	Susceptible	31	Susceptible	35	Susceptible	33	Susceptible	33	Susceptible	30	Susceptible	32	Susceptible	24	Susceptible	10	Resistant	9	Resistant	24	Susceptible	24	Susceptible	28	Susceptible	27	Susceptible	14	No Interpretation	34	Susceptible	20	Susceptible	22	Susceptible	24	No Interpretive Criteria	21	Susceptible	Not Performed	Not Applicable	22
EC_54	6	Resistant	22	Intermediate	31	Susceptible	33	Susceptible	29	Susceptible	35	Susceptible	33	Susceptible	31	Susceptible	28	Susceptible	32	Susceptible	17	Susceptible	6	Resistant	9	Resistant	24	Susceptible	25	Susceptible	29	Susceptible	29	Susceptible	14	No Interpretation	34	Susceptible	10	Resistant	19	Susceptible	24	No Interpretive Criteria	10	Resistant	Not Performed	Not Applicable	25
EC_26	6	Resistant	22	Intermediate	29	Susceptible	33	Susceptible	29	Susceptible	32	Susceptible	32	Susceptible	32	Susceptible	27	Susceptible	30	Susceptible	16	Susceptible	6	Resistant	9	Resistant	25	Susceptible	23	Susceptible	33	Susceptible	28	Susceptible	15	No Interpretation	32	Susceptible	11	Intermediate	21	Susceptible	24	No Interpretive Criteria	14	Resistant	Not Performed	Not Applicable	26
EC_75	6	Resistant	25	Susceptible	31	Susceptible	33	Susceptible	31	Susceptible	35	Susceptible	33	Susceptible	33	Susceptible	28	Susceptible	32	Susceptible	15	Susceptible	8	Resistant	9	Resistant	24	Susceptible	23	Susceptible	6	Resistant	27	Susceptible	14	No Interpretation	34	Susceptible	10	Resistant	20	Susceptible	25	No Interpretive Criteria	12	Resistant	Not Performed	Not Applicable	6
EC_96	6	Resistant	22	Intermediate	30	Susceptible	33	Susceptible	29	Susceptible	34	Susceptible	33	Susceptible	32	Susceptible	29	Susceptible	31	Susceptible	18	Susceptible	9	Resistant	9	Resistant	24	Susceptible	24	Susceptible	6	Resistant	28	Susceptible	12	No Interpretation	33	Susceptible	10	Resistant	21	Susceptible	24	No Interpretive Criteria	17	Susceptible	Not Performed	Not Applicable	6
EC_67	6	Resistant	23	Susceptible	30	Susceptible	33	Susceptible	29	Susceptible	34	Susceptible	31	Susceptible	31	Susceptible	28	Susceptible	30	Susceptible	16	Susceptible	9	Resistant	9	Resistant	24	Susceptible	23	Susceptible	6	Resistant	27	Susceptible	13	No Interpretation	33	Susceptible	10	Resistant	21	Susceptible	23	No Interpretive Criteria	6	Resistant	Not Performed	Not Applicable	6
EC_89	6	Resistant	22	Intermediate	30	Susceptible	33	Susceptible	30	Susceptible	33	Susceptible	32	Susceptible	32	Susceptible	29	Susceptible	31	Susceptible	17	Susceptible	9	Resistant	9	Resistant	24	Susceptible	24	Susceptible	6	Resistant	28	Susceptible	11	No Interpretation	34	Susceptible	13	Intermediate	21	Susceptible	26	No Interpretive Criteria	15	Intermediate	Not Performed	Not Applicable	24
EC_81	6	Resistant	24	Susceptible	32	Susceptible	34	Susceptible	31	Susceptible	35	Susceptible	34	Susceptible	32	Susceptible	30	Susceptible	34	Susceptible	19	Susceptible	11	Resistant	10	Resistant	25	Susceptible	24	Susceptible	6	Resistant	27	Susceptible	14	No Interpretation	36	Susceptible	11	Intermediate	23	Susceptible	24	No Interpretive Criteria	26	Susceptible	Not Performed	Not Applicable	6
EC_56	6	Resistant	24	Susceptible	33	Susceptible	34	Susceptible	31	Susceptible	35	Susceptible	33	Susceptible	33	Susceptible	29	Susceptible	33	Susceptible	18	Susceptible	11	Resistant	11	Resistant	24	Susceptible	24	Susceptible	6	Resistant	28	Susceptible	14	No Interpretation	36	Susceptible	13	Intermediate	22	Susceptible	25	No Interpretive Criteria	23	Susceptible	Not Performed	Not Applicable	24
EC_08	6	Resistant	24	Susceptible	32	Susceptible	34	Susceptible	31	Susceptible	35	Susceptible	33	Susceptible	33	Susceptible	31	Susceptible	34	Susceptible	20	Susceptible	11	Resistant	11	Resistant	8	Resistant	24	Susceptible	6	Resistant	29	Susceptible	15	No Interpretation	37	Susceptible	6	Resistant	17	Susceptible	28	No Interpretive Criteria	18	Susceptible	Not Performed	Not Applicable	6
EC_28	19	Susceptible	25	Susceptible	30	Susceptible	34	Susceptible	31	Susceptible	34	Susceptible	32	Susceptible	31	Susceptible	28	Susceptible	33	Susceptible	22	Susceptible	11	Resistant	11	Resistant	25	Susceptible	24	Susceptible	29	Susceptible	31	Susceptible	11	No Interpretation	36	Susceptible	10	Resistant	21	Susceptible	25	No Interpretive Criteria	12	Resistant	Not Performed	Not Applicable	28
EC_90	6	Resistant	24	Susceptible	33	Susceptible	34	Susceptible	31	Susceptible	36	Susceptible	33	Susceptible	32	Susceptible	29	Susceptible	33	Susceptible	17	Susceptible	18	Resistant	12	Resistant	24	Susceptible	23	Susceptible	6	Resistant	27	Susceptible	14	No Interpretation	36	Susceptible	10	Resistant	16	Susceptible	24	No Interpretive Criteria	6	Resistant	Not Performed	Not Applicable	6
EC_57	22	Susceptible	26	Susceptible	31	Susceptible	34	Susceptible	31	Susceptible	35	Susceptible	31	Susceptible	30	Susceptible	30	Susceptible	32	Susceptible	24	Susceptible	16	Resistant	17	Intermediate	10	Resistant	24	Susceptible	6	Resistant	29	Susceptible	13	No Interpretation	34	Susceptible	12	Intermediate	22	Susceptible	24	No Interpretive Criteria	20	Susceptible	Not Performed	Not Applicable	6
EC_58	6	Resistant	22	Intermediate	31	Susceptible	34	Susceptible	30	Susceptible	34	Susceptible	32	Susceptible	32	Susceptible	28	Susceptible	32	Susceptible	15	Susceptible	25	Intermediate	23	Susceptible	24	Susceptible	23	Susceptible	6	Resistant	26	Susceptible	14	No Interpretation	33	Susceptible	8	Resistant	19	Susceptible	24	No Interpretive Criteria	23	Susceptible	Not Performed	Not Applicable	20
EC_63	6	Resistant	23	Susceptible	32	Susceptible	34	Susceptible	30	Susceptible	36	Susceptible	33	Susceptible	35	Susceptible	29	Susceptible	35	Susceptible	16	Susceptible	27	Susceptible	25	Susceptible	24	Susceptible	21	Susceptible	6	Resistant	30	Susceptible	15	No Interpretation	34	Susceptible	9	Resistant	20	Susceptible	24	No Interpretive Criteria	27	Susceptible	Not Performed	Not Applicable	21
EC_37	6	Resistant	24	Susceptible	33	Susceptible	34	Susceptible	31	Susceptible	36	Susceptible	33	Susceptible	32	Susceptible	30	Susceptible	32	Susceptible	19	Susceptible	28	Susceptible	25	Susceptible	25	Susceptible	24	Susceptible	6	Resistant	25	Susceptible	14	No Interpretation	33	Susceptible	23	Susceptible	25	Susceptible	26	No Interpretive Criteria	16	Intermediate	Not Performed	Not Applicable	25
EC_62	23	Susceptible	26	Susceptible	32	Susceptible	34	Susceptible	31	Susceptible	36	Susceptible	32	Susceptible	31	Susceptible	31	Susceptible	33	Susceptible	22	Susceptible	36	Susceptible	34	Susceptible	23	Susceptible	23	Susceptible	30	Susceptible	27	Susceptible	13	No Interpretation	35	Susceptible	13	Intermediate	24	Susceptible	25	No Interpretive Criteria	26	Susceptible	Not Performed	Not Applicable	25
EC_38	6	Resistant	22	Intermediate	31	Susceptible	34	Susceptible	30	Susceptible	34	Susceptible	31	Susceptible	31	Susceptible	28	Susceptible	32	Susceptible	17	Susceptible	6	Resistant	6	Resistant	25	Susceptible	23	Susceptible	21	Susceptible	24	Susceptible	14	No Interpretation	33	Susceptible	11	Intermediate	22	Susceptible	24	No Interpretive Criteria	21	Susceptible	Not Performed	Not Applicable	26
EC_34_B	6	Resistant	26	Susceptible	32	Susceptible	34	Susceptible	31	Susceptible	36	Susceptible	35	Susceptible	33	Susceptible	31	Susceptible	35	Susceptible	21	Susceptible	6	Resistant	6	Resistant	24	Susceptible	24	Susceptible	6	Resistant	29	Susceptible	13	No Interpretation	37	Susceptible	8	Resistant	22	Susceptible	24	No Interpretive Criteria	6	Resistant	Not Performed	Not Applicable	6
EC_102	18	Susceptible	25	Susceptible	30	Susceptible	34	Susceptible	30	Susceptible	33	Susceptible	32	Susceptible	32	Susceptible	30	Susceptible	31	Susceptible	22	Susceptible	6	Resistant	6	Resistant	24	Susceptible	24	Susceptible	28	Susceptible	28	Susceptible	15	No Interpretation	34	Susceptible	20	Susceptible	22	Susceptible	25	No Interpretive Criteria	23	Susceptible	Not Performed	Not Applicable	20
EC_07	6	Resistant	23	Susceptible	31	Susceptible	34	Susceptible	30	Susceptible	36	Susceptible	33	Susceptible	32	Susceptible	30	Susceptible	31	Susceptible	17	Susceptible	8	Resistant	6	Resistant	26	Susceptible	24	Susceptible	23	Susceptible	27	Susceptible	15	No Interpretation	34	Susceptible	14	Susceptible	21	Susceptible	24	No Interpretive Criteria	20	Susceptible	Not Performed	Not Applicable	6
EC_97	6	Resistant	23	Susceptible	32	Susceptible	34	Susceptible	30	Susceptible	35	Susceptible	33	Susceptible	33	Susceptible	28	Susceptible	31	Susceptible	15	Susceptible	8	Resistant	8	Resistant	24	Susceptible	23	Susceptible	29	Susceptible	28	Susceptible	13	No Interpretation	34	Susceptible	10	Resistant	21	Susceptible	25	No Interpretive Criteria	15	Intermediate	Not Performed	Not Applicable	24
EC_66	6	Resistant	22	Intermediate	31	Susceptible	34	Susceptible	30	Susceptible	35	Susceptible	33	Susceptible	32	Susceptible	29	Susceptible	32	Susceptible	17	Susceptible	9	Resistant	8	Resistant	24	Susceptible	24	Susceptible	6	Resistant	27	Susceptible	10	No Interpretation	33	Susceptible	11	Intermediate	20	Susceptible	24	No Interpretive Criteria	15	Intermediate	Not Performed	Not Applicable	23
EC_16	6	Resistant	20	Intermediate	30	Susceptible	34	Susceptible	30	Susceptible	33	Susceptible	32	Susceptible	31	Susceptible	29	Susceptible	35	Susceptible	11	Resistant	9	Resistant	8	Resistant	25	Susceptible	23	Susceptible	6	Resistant	25	Susceptible	10	No Interpretation	36	Susceptible	9	Resistant	19	Susceptible	25	No Interpretive Criteria	17	Susceptible	3	Resistant	6
EC_61	6	Resistant	23	Susceptible	32	Susceptible	34	Susceptible	30	Susceptible	36	Susceptible	34	Susceptible	34	Susceptible	29	Susceptible	32	Susceptible	12	Intermediate	8	Resistant	9	Resistant	24	Susceptible	25	Susceptible	21	Susceptible	27	Susceptible	13	No Interpretation	36	Susceptible	11	Intermediate	20	Susceptible	24	No Interpretive Criteria	11	Resistant	Not Performed	Not Applicable	26
EC_50	6	Resistant	20	Intermediate	27	Susceptible	34	Susceptible	24	Susceptible	31	Susceptible	30	Susceptible	27	Susceptible	25	Susceptible	25	Susceptible	13	Intermediate	8	Resistant	9	Resistant	19	Susceptible	18	Susceptible	6	Resistant	26	Susceptible	14	No Interpretation	28	Susceptible	9	Resistant	19	Susceptible	26	No Interpretive Criteria	15	Intermediate	Not Performed	Not Applicable	9
EC_25	6	Resistant	23	Susceptible	33	Susceptible	34	Susceptible	30	Susceptible	36	Susceptible	32	Susceptible	32	Susceptible	29	Susceptible	33	Susceptible	16	Susceptible	9	Resistant	9	Resistant	24	Susceptible	23	Susceptible	6	Resistant	26	Susceptible	12	No Interpretation	35	Susceptible	13	Intermediate	23	Susceptible	26	No Interpretive Criteria	11	Resistant	Not Performed	Not Applicable	6
EC_24	21	Susceptible	25	Susceptible	31	Susceptible	35	Susceptible	30	Susceptible	35	Susceptible	32	Susceptible	31	Susceptible	31	Susceptible	32	Susceptible	22	Susceptible	9	Resistant	10	Resistant	25	Susceptible	24	Susceptible	24	Susceptible	28	Susceptible	14	No Interpretation	34	Susceptible	15	Susceptible	24	Susceptible	27	No Interpretive Criteria	15	Intermediate	Not Performed	Not Applicable	6
EC_09	23	Susceptible	27	Susceptible	33	Susceptible	35	Susceptible	31	Susceptible	36	Susceptible	32	Susceptible	33	Susceptible	31	Susceptible	32	Susceptible	24	Susceptible	15	Resistant	11	Resistant	10	Resistant	24	Susceptible	6	Resistant	30	Susceptible	14	No Interpretation	35	Susceptible	10	Resistant	20	Susceptible	23	No Interpretive Criteria	19	Susceptible	Not Performed	Not Applicable	6
EC_95	6	Resistant	24	Susceptible	32	Susceptible	35	Susceptible	33	Susceptible	34	Susceptible	32	Susceptible	31	Susceptible	31	Susceptible	32	Susceptible	19	Susceptible	12	Resistant	14	Resistant	18	Susceptible	24	Susceptible	6	Resistant	28	Susceptible	14	No Interpretation	37	Susceptible	6	Resistant	16	Susceptible	25	No Interpretive Criteria	6	Resistant	Not Performed	Not Applicable	30
EC_52	6	Resistant	23	Susceptible	32	Susceptible	35	Susceptible	31	Susceptible	35	Susceptible	33	Susceptible	32	Susceptible	28	Susceptible	32	Susceptible	17	Susceptible	8	Resistant	8	Resistant	23	Susceptible	23	Susceptible	6	Resistant	25	Susceptible	14	No Interpretation	33	Susceptible	11	Intermediate	21	Susceptible	24	No Interpretive Criteria	15	Intermediate	Not Performed	Not Applicable	6
EC_20	6	Resistant	22	Intermediate	31	Susceptible	35	Susceptible	30	Susceptible	37	Susceptible	35	Susceptible	33	Susceptible	29	Susceptible	32	Susceptible	14	Intermediate	8	Resistant	9	Resistant	25	Susceptible	24	Susceptible	6	Resistant	30	Susceptible	14	No Interpretation	35	Susceptible	13	Intermediate	23	Susceptible	24	No Interpretive Criteria	15	Intermediate	Not Performed	Not Applicable	23
EC_43	6	Resistant	23	Susceptible	32	Susceptible	35	Susceptible	31	Susceptible	35	Susceptible	31	Susceptible	31	Susceptible	30	Susceptible	32	Susceptible	18	Susceptible	9	Resistant	9	Resistant	26	Susceptible	24	Susceptible	6	Resistant	27	Susceptible	16	No Interpretation	36	Susceptible	12	Intermediate	23	Susceptible	24	No Interpretive Criteria	15	Intermediate	Not Performed	Not Applicable	23
EC_49	6	Resistant	22	Intermediate	30	Susceptible	35	Susceptible	29	Susceptible	35	Susceptible	33	Susceptible	32	Susceptible	31	Susceptible	33	Susceptible	18	Susceptible	9	Resistant	9	Resistant	23	Susceptible	23	Susceptible	6	Resistant	27	Susceptible	11	No Interpretation	34	Susceptible	11	Intermediate	20	Susceptible	25	No Interpretive Criteria	17	Susceptible	Not Performed	Not Applicable	6
EC_82	18	Susceptible	27	Susceptible	34	Susceptible	36	Susceptible	32	Susceptible	37	Susceptible	34	Susceptible	33	Susceptible	31	Susceptible	34	Susceptible	21	Susceptible	10	Resistant	10	Resistant	24	Susceptible	24	Susceptible	6	Resistant	29	Susceptible	14	No Interpretation	36	Susceptible	12	Intermediate	21	Susceptible	25	No Interpretive Criteria	13	Resistant	Not Performed	Not Applicable	6
EC_47	6	Resistant	24	Susceptible	33	Susceptible	36	Susceptible	31	Susceptible	35	Susceptible	34	Susceptible	34	Susceptible	33	Susceptible	34	Susceptible	21	Susceptible	10	Resistant	12	Resistant	9	Resistant	25	Susceptible	6	Resistant	31	Susceptible	14	No Interpretation	37	Susceptible	6	Resistant	17	Susceptible	26	No Interpretive Criteria	18	Susceptible	Not Performed	Not Applicable	6
EC_39	6	Resistant	22	Intermediate	32	Susceptible	37	Susceptible	33	Susceptible	36	Susceptible	35	Susceptible	34	Susceptible	30	Susceptible	34	Susceptible	15	Susceptible	17	Resistant	14	Resistant	24	Susceptible	25	Susceptible	6	Resistant	28	Susceptible	14	No Interpretation	38	Susceptible	9	Resistant	21	Susceptible	25	No Interpretive Criteria	6	Resistant	Not Performed	Not Applicable	9
EC_11	6	Resistant	6	Resistant	30	Susceptible	6	Resistant	16	Resistant	17	Resistant	33	Susceptible	33	Susceptible	29	Susceptible	32	Susceptible	15	Susceptible	9	Resistant	10	Resistant	8	Resistant	26	Susceptible	6	Resistant	25	Susceptible	11	No Interpretation	11	Resistant	10	Resistant	21	Susceptible	26	No Interpretive Criteria	15	Intermediate	Not Performed	Not Applicable	10
EC_83	6	Resistant	6	Resistant	30	Susceptible	8	Resistant	16	Resistant	17	Resistant	31	Susceptible	32	Susceptible	27	Susceptible	30	Susceptible	17	Susceptible	11	Resistant	6	Resistant	13	Intermediate	25	Susceptible	18	Susceptible	27	Susceptible	15	No Interpretation	13	Resistant	9	Resistant	14	Intermediate	24	No Interpretive Criteria	6	Resistant	Not Performed	Not Applicable	6
[truncated: 15 more columns]
