# Supplementary material for: Genomic Characterization of Antibiotic Resistant Escherichia coli Isolated From Domestic Chickens in Pakistan
Source: Front Microbiol. 2020 Jan 17;10:3052. doi: 10.3389/fmicb.2019.03052 (PMC6978674; doi:10.3389/fmicb.2019.03052)
Supplement: TABLE S4 — Full antimicrobial susceptibility testing results. [file Table_4.csv]

Antimicrobial	Company	Location
Aztreonam	Becton, Dickinson and Company	Franklin Lakes, NJ, USA
Cefepime	Becton, Dickinson and Company	Franklin Lakes, NJ, USA
Ceftiofur	Becton, Dickinson and Company	Franklin Lakes, NJ, USA
Colistin	Becton, Dickinson and Company	Franklin Lakes, NJ, USA
Doxycycline	Becton, Dickinson and Company	Franklin Lakes, NJ, USA
Fosfomycin	Becton, Dickinson and Company	Franklin Lakes, NJ, USA
Lincomycin	Becton, Dickinson and Company	Franklin Lakes, NJ, USA
Meropenem	Becton, Dickinson and Company	Franklin Lakes, NJ, USA
Minocycline	Becton, Dickinson and Company	Franklin Lakes, NJ, USA
Norfloxacin	Becton, Dickinson and Company	Franklin Lakes, NJ, USA
Oxytetracycline	Becton, Dickinson and Company	Franklin Lakes, NJ, USA
Piperacillin-Tazobactam	Becton, Dickinson and Company	Franklin Lakes, NJ, USA
Spectinomycin	Becton, Dickinson and Company	Franklin Lakes, NJ, USA
Amikacin	Hardy Diagnostics	Santa Maria, CA, USA
Ampicillin	Hardy Diagnostics	Santa Maria, CA, USA
Ampicillin-Sulbactam	Hardy Diagnostics	Santa Maria, CA, USA
Cefazolin	Hardy Diagnostics	Santa Maria, CA, USA
Cefotetan	Hardy Diagnostics	Santa Maria, CA, USA
Ceftazidime	Hardy Diagnostics	Santa Maria, CA, USA
Ceftazidime-Avibactam	Hardy Diagnostics	Santa Maria, CA, USA
Ceftriaxone	Hardy Diagnostics	Santa Maria, CA, USA
Chloramphenicol	Hardy Diagnostics	Santa Maria, CA, USA
Ciprofloxacin	Hardy Diagnostics	Santa Maria, CA, USA
Delafloxacin	Hardy Diagnostics	Santa Maria, CA, USA
Gentamicin	Hardy Diagnostics	Santa Maria, CA, USA
Imipenem	Hardy Diagnostics	Santa Maria, CA, USA
Levofloxacin	Hardy Diagnostics	Santa Maria, CA, USA
Nitrofurantoin	Hardy Diagnostics	Santa Maria, CA, USA
Streptomycin	Hardy Diagnostics	Santa Maria, CA, USA
Tigecycline	Hardy Diagnostics	Santa Maria, CA, USA
Trimethoprim-sulfamethoxazole	Hardy Diagnostics	Santa Maria, CA, USA
